# Supplementary material for: Crystal structure of 4,5-di­nitro-1H-imidazole
Source: Acta Crystallogr E Crystallogr Commun. 2015 Aug 6;71(Pt 9):o634. doi: 10.1107/S2056989015013432 (PMC4555365; doi:10.1107/S2056989015013432)
Supplement: Supplementary file 1 [file e-71-0o634-sup1.cif]

##############################################################################
#                                                                            #
# This CIF contains the data in a paper accepted for publication in          #
# Acta Crystallographica Section E. It conforms to the requirements of       #
# Notes for Authors for Acta Crystallographica Section E, and has been       #
# peer reviewed under the auspices of the IUCr Commission on Journals.       #
#                                                                            #
# Full details of the Crystallographic Information File format               #
# are given in the paper "The Crystallographic Information File (CIF):       #
# a New Standard Archive File for Crystallography" by S. R. Hall, F. H.      #
# Allen and I. D. Brown [Acta Cryst. (1991), A47, 655-685].                  #
#                                                                            #
# The current version of the core CIF dictionary is obtainable from          #
# ftp://ftp.iucr.org/pub/cif_core.dic.                                       #
#                                                                            #
# Software is freely available for graphical display of the structure(s)     #
# in this CIF. For information consult the CIF software page                 #
# http://www.iucr.org/resources/cif/software.                                #
#                                                                            #
# This file may be used for bona fide research purposes within the           #
# scientific community so long as proper attribution is given to the journal # 
# article from which it was obtained.                                        #
#                                                                            #
##############################################################################
data_I
_audit_creation_method     SHELXL-97
_journal_date_recd_electronic     2015-06-06
_journal_date_accepted     2015-07-13
_journal_name_full     'Acta Crystallographica, Section E'
_journal_year     2015
_journal_volume     71
_journal_issue      9
_journal_page_first     o634
_journal_page_last     o634
_journal_paper_category     HO
_journal_paper_doi     10.1107/S2056989015013432
_journal_coeditor_code     ZS2338
_publ_contact_author_name     'Dr. Philip W. Leonard'
_publ_contact_author_address
;
PO Box 1663 MS C920
Los Alamos National Laboratory
Los Alamos, NM 87544
USA
;
_publ_contact_author_email     philipl@lanl.gov
_publ_contact_author_fax     '505-667-0500'
_publ_contact_author_phone     '505-665-3637'
_publ_section_title
;
Crystal structure of 4,5-dinitro-1<i>H</i>-imidazole
;
loop_
    _publ_author_name
    _publ_author_address
    'Windler, G. Kenneth'
;
PO Box 1663 MS C920
Los Alamos National Laboratory
Los Alamos, NM 87544
USA
;
    'Scott, Brian L.'
;
PO Box 1663 MS J514
Los Alamos National Laboratory
Los Alamos, NM 87544
USA
;
    'Tomson, Neil C.'
;
PO Box 1663 MS J514
Los Alamos National Laboratory
Los Alamos, NM 87544
USA
;
    'Leonard, Philip W.'
;
PO Box 1663 MS C920
Los Alamos National Laboratory
Los Alamos, NM 87544
USA
;
_database_code_depnum_ccdc_archive     'CCDC 1412685'
_chemical_name_systematic
;
4,5-Dinitro-1<i>H</i>-imidazole
;
_chemical_name_common     'DNI'
_chemical_formula_moiety     'C3 H2 N4 O4'
_chemical_formula_sum     'C3 H2 N4 O4'
_chemical_formula_iupac     'C3 H2 N4 O4'
_chemical_formula_weight     158.09
_chemical_melting_point     ?
_chemical_melting_point_gt     460
_chemical_melting_point_lt     461
_symmetry_cell_setting     monoclinic
_symmetry_space_group_name_H-M     'P 21/n'
_symmetry_space_group_name_Hall     '-P 2yn'
loop_
    _symmetry_equiv_pos_as_xyz
    'x, y, z'
    '-x+1/2, y+1/2, -z+1/2'
    '-x, -y, -z'
    'x+1/2, -y+1/2, z+1/2'
_cell_length_a     11.4797(9)
_cell_length_b     8.8205(7)
_cell_length_c     11.8020(10)
_cell_angle_alpha     90.00
_cell_angle_beta     107.8270(10)
_cell_angle_gamma     90.00
_cell_volume     1137.65(16)
_cell_formula_units_Z     8
_cell_measurement_reflns_used     4868
_cell_measurement_theta_min     2.94
_cell_measurement_theta_max     35.41
_cell_measurement_temperature     100.0(10)
_exptl_crystal_description     block
_exptl_crystal_colour     colorless
_exptl_crystal_size_max     0.12
_exptl_crystal_size_mid     0.06
_exptl_crystal_size_min     0.06
_exptl_crystal_density_diffrn     1.846
_exptl_crystal_density_meas     ?
_exptl_crystal_density_method     'not measured'
_exptl_crystal_F_000     640
_exptl_absorpt_coefficient_mu     0.172
_exptl_absorpt_correction_type     multi-scan
_exptl_absorpt_process_details
;
(SADABS; Bruker, 2009)
;
_exptl_absorpt_correction_T_min     0.9707
_exptl_absorpt_correction_T_max     0.9950
_exptl_special_details
;
;
_diffrn_ambient_temperature     100.0(10)
_diffrn_radiation_type     MoK\a
_diffrn_radiation_wavelength     0.71073
_diffrn_radiation_source     'fine-focus sealed tube'
_diffrn_radiation_monochromator     'Bruker Triumph curved graphite'
_diffrn_measurement_device_type     'Bruker D8 Quest with CMOS'
_diffrn_measurement_method     '\w scans'
_diffrn_detector_area_resol_mean     ?
_diffrn_reflns_number     25837
_diffrn_reflns_av_R_equivalents     0.0242
_diffrn_reflns_av_sigmaI/netI     0.0202
_diffrn_reflns_theta_min     2.94
_diffrn_reflns_theta_max     35.41
_diffrn_reflns_theta_full     34.24
_diffrn_measured_fraction_theta_max     0.999
_diffrn_measured_fraction_theta_full     0.999
_diffrn_reflns_limit_h_min     -17
_diffrn_reflns_limit_h_max     18
_diffrn_reflns_limit_k_min     -14
_diffrn_reflns_limit_k_max     13
_diffrn_reflns_limit_l_min     -18
_diffrn_reflns_limit_l_max     18
_refine_special_details
;
Refinement of <i>F</i>^2^ against ALL reflections. The weighted <i>R</i>-factor
<i>wR</i> and goodness of fit <i>S</i> are based on <i>F</i>^2^, conventional
<i>R</i>-factors <i>R</i> are based on <i>F</i>, with <i>F</i> set to zero for
negative <i>F</i>^2^. The threshold expression of <i>F</i>^2^ >
\s(<i>F</i>^2^) is used only for calculating <i>R</i>-factors(gt) <i>etc</i>.
and is not relevant to the choice of reflections for refinement.
<i>R</i>-factors based on <i>F</i>^2^ are statistically about twice as large
as those based on <i>F</i>, and <i>R</i>- factors based on ALL data will be
even larger.
;
_reflns_number_total     4868
_reflns_number_gt     4216
_reflns_threshold_expression     >2sigma(I)
_refine_ls_structure_factor_coef     Fsqd
_refine_ls_matrix_type     full
_refine_ls_R_factor_all     0.0446
_refine_ls_R_factor_gt     0.0371
_refine_ls_wR_factor_gt     0.1144
_refine_ls_wR_factor_ref     0.1181
_refine_ls_goodness_of_fit_ref     1.601
_refine_ls_restrained_S_all     1.601
_refine_ls_number_reflns     4868
_refine_ls_number_parameters     211
_refine_ls_number_restraints     0
_refine_ls_hydrogen_treatment     refall
_refine_ls_weighting_scheme     calc
_refine_ls_weighting_details
                 'calc w=1/[\s^2^(Fo^2^)+(0.0548P)^2^] where P=(Fo^2^+2Fc^2^)/3'
_atom_sites_solution_hydrogens     geom
_atom_sites_solution_primary     direct
_atom_sites_solution_secondary     difmap
_refine_ls_shift/su_max     0.001
_refine_ls_shift/su_mean     0.000
_refine_diff_density_max     0.542
_refine_diff_density_min     -0.333
_refine_ls_extinction_method     none
_refine_ls_extinction_coef     ?
loop_
    _atom_type_symbol
    _atom_type_description
    _atom_type_scat_dispersion_real
    _atom_type_scat_dispersion_imag
    _atom_type_scat_source
    C C 0.0033 0.0016 'International Tables Vol C Tables 4.2.6.8 and 6.1.1.4'
    H H 0.0000 0.0000 'International Tables Vol C Tables 4.2.6.8 and 6.1.1.4'
    N N 0.0061 0.0033 'International Tables Vol C Tables 4.2.6.8 and 6.1.1.4'
    O O 0.0106 0.0060 'International Tables Vol C Tables 4.2.6.8 and 6.1.1.4'
_computing_data_collection
;
APEX2 (Bruker, 2009)
;
_computing_cell_refinement
;
SAINT (Bruker, 2009)
;
_computing_data_reduction
;
SAINT (Bruker, 2009)
;
_computing_structure_solution
;
SHELXS97 (Sheldrick, 2008)
;
_computing_structure_refinement
;
SHELXL97 (Sheldrick, 2008)
;
_computing_molecular_graphics
;
ORTEP-3 for Windows (Farrugia, 2012), Mercury (Macrae et al.,
2008)
and PLATON (Spek, 2009)
;
_computing_publication_material
;
<i>CHEMDRAW Ultra</i> (Cambridge Soft, 2014)
;
loop_
    _atom_site_type_symbol
    _atom_site_label
    _atom_site_fract_x
    _atom_site_fract_y
    _atom_site_fract_z
    _atom_site_U_iso_or_equiv
    _atom_site_adp_type
    _atom_site_calc_flag
    _atom_site_refinement_flags
    _atom_site_occupancy
    _atom_site_symmetry_multiplicity
    _atom_site_disorder_assembly
    _atom_site_disorder_group
    N N1 0.29370(6) 0.50168(8) 0.81909(6) 0.01298(13) Uani d . 1 1 . .
    N N2 0.15331(6) 0.38337(8) 1.01582(6) 0.01315(13) Uani d . 1 1 . .
    N N3 0.11402(6) 0.37089(8) 0.70000(6) 0.01075(12) Uani d . 1 1 . .
    N N4 0.01562(6) 0.30341(8) 0.82719(6) 0.01203(13) Uani d . 1 1 . .
    N N5 0.51594(6) 0.79131(8) 0.14048(6) 0.01209(13) Uani d . 1 1 . .
    N N6 0.33377(6) 0.62492(8) 0.27135(6) 0.01158(12) Uani d . 1 1 . .
    N N7 0.31591(6) 0.85813(8) 0.01033(6) 0.01174(12) Uani d . 1 1 . .
    N N8 0.19372(6) 0.75974(8) 0.10560(6) 0.01083(12) Uani d . 1 1 . .
    O O1 0.31536(6) 0.52596(8) 0.72497(6) 0.02044(14) Uani d . 1 1 . .
    O O2 0.35443(7) 0.54920(9) 0.91643(6) 0.02736(17) Uani d . 1 1 . .
    O O3 0.25949(6) 0.41102(8) 1.07370(6) 0.01982(14) Uani d . 1 1 . .
    O O4 0.06957(6) 0.36304(9) 1.05882(6) 0.02084(14) Uani d . 1 1 . .
    O O5 0.55956(6) 0.80860(9) 0.05851(6) 0.02079(14) Uani d . 1 1 . .
    O O6 0.57642(6) 0.78190(8) 0.24607(5) 0.01798(13) Uani d . 1 1 . .
    O O7 0.43309(5) 0.56137(7) 0.30593(6) 0.01585(12) Uani d . 1 1 . .
    O O8 0.24913(6) 0.60769(8) 0.31361(6) 0.01785(13) Uani d . 1 1 . .
    C C1 0.18544(7) 0.41388(8) 0.81011(6) 0.01016(13) Uani d . 1 1 . .
    C C2 0.01380(7) 0.30381(9) 0.71412(7) 0.01240(14) Uani d . 1 1 . .
    C C3 0.12271(7) 0.37018(8) 0.88769(6) 0.01062(13) Uani d . 1 1 . .
    C C4 0.38434(7) 0.78740(8) 0.11035(6) 0.01003(13) Uani d . 1 1 . .
    C C5 0.20090(7) 0.83961(9) 0.01039(7) 0.01204(14) Uani d . 1 1 . .
    C C6 0.31069(7) 0.72465(8) 0.17067(6) 0.00992(13) Uani d . 1 1 . .
    H H1 -0.044(2) 0.259(3) 0.651(2) 0.080 Uiso d . 1 1 . .
    H H2 0.129(2) 0.386(3) 0.630(2) 0.080 Uiso d . 1 1 . .
    H H3 0.133(2) 0.875(3) -0.045(2) 0.080 Uiso d . 1 1 . .
    H H4 0.125(2) 0.740(3) 0.1274(19) 0.080 Uiso d . 1 1 . .
loop_
    _atom_site_aniso_label
    _atom_site_aniso_U_11
    _atom_site_aniso_U_22
    _atom_site_aniso_U_33
    _atom_site_aniso_U_12
    _atom_site_aniso_U_13
    _atom_site_aniso_U_23
    N1 0.0108(3) 0.0118(3) 0.0163(3) -0.0018(2) 0.0041(2) -0.0016(2)
    N2 0.0163(3) 0.0130(3) 0.0101(3) 0.0017(2) 0.0039(2) 0.0008(2)
    N3 0.0099(3) 0.0133(3) 0.0102(3) -0.0015(2) 0.0047(2) -0.0021(2)
    N4 0.0110(3) 0.0151(3) 0.0109(3) -0.0013(2) 0.0047(2) -0.0008(2)
    N5 0.0099(3) 0.0128(3) 0.0138(3) -0.0012(2) 0.0039(2) 0.0000(2)
    N6 0.0119(3) 0.0126(3) 0.0100(3) -0.0010(2) 0.0031(2) 0.0009(2)
    N7 0.0108(3) 0.0154(3) 0.0098(3) 0.0015(2) 0.0042(2) 0.0018(2)
    N8 0.0089(3) 0.0147(3) 0.0096(3) 0.0004(2) 0.0038(2) 0.0005(2)
    O1 0.0205(3) 0.0243(3) 0.0221(3) -0.0084(2) 0.0147(2) -0.0065(2)
    O2 0.0271(4) 0.0329(4) 0.0170(3) -0.0173(3) -0.0009(3) -0.0019(3)
    O3 0.0195(3) 0.0229(3) 0.0135(3) -0.0047(2) -0.0003(2) -0.0017(2)
    O4 0.0197(3) 0.0315(4) 0.0139(3) 0.0045(3) 0.0091(2) 0.0044(2)
    O5 0.0135(3) 0.0340(4) 0.0182(3) -0.0032(2) 0.0097(2) -0.0037(2)
    O6 0.0123(3) 0.0222(3) 0.0156(3) -0.0039(2) -0.0014(2) 0.0056(2)
    O7 0.0114(2) 0.0170(3) 0.0171(3) 0.0014(2) 0.0013(2) 0.0044(2)
    O8 0.0166(3) 0.0229(3) 0.0173(3) 0.0010(2) 0.0099(2) 0.0062(2)
    C1 0.0093(3) 0.0104(3) 0.0113(3) -0.0006(2) 0.0039(2) -0.0013(2)
    C2 0.0105(3) 0.0162(3) 0.0118(3) -0.0022(2) 0.0053(2) -0.0021(2)
    C3 0.0111(3) 0.0118(3) 0.0093(3) 0.0004(2) 0.0037(2) -0.0004(2)
    C4 0.0086(3) 0.0120(3) 0.0097(3) 0.0000(2) 0.0031(2) -0.0006(2)
    C5 0.0109(3) 0.0157(3) 0.0100(3) 0.0021(2) 0.0040(2) 0.0016(2)
    C6 0.0095(3) 0.0121(3) 0.0080(3) 0.0000(2) 0.0025(2) 0.0005(2)
_geom_special_details
;
All e.s.d.'s (except the e.s.d. in the dihedral angle between two l.s. planes)
are estimated using the full covariance matrix. The cell e.s.d.'s are taken
into account individually in the estimation of e.s.d.'s in distances, angles
and torsion angles; correlations between e.s.d.'s in cell parameters are only
used when they are defined by crystal symmetry. An approximate (isotropic)
treatment of cell e.s.d.'s is used for estimating e.s.d.'s involving l.s.
planes.
;
loop_
    _geom_bond_atom_site_label_1
    _geom_bond_atom_site_label_2
    _geom_bond_site_symmetry_1
    _geom_bond_site_symmetry_2
    _geom_bond_distance
    _geom_bond_publ_flag
    O1 N1 . . 1.2291(10) no
    O2 N1 . . 1.2211(10) no
    O3 N2 . . 1.2256(10) no
    O4 N2 . . 1.2299(10) no
    O5 N5 . . 1.2274(10) no
    O6 N5 . . 1.2297(9) no
    O7 N6 . . 1.2230(10) no
    O8 N6 . . 1.2299(10) no
    N1 C1 . . 1.4404(11) no
    N2 C3 . . 1.4486(10) no
    N3 C1 . . 1.3610(10) no
    N3 C2 . . 1.3487(11) no
    N4 C2 . . 1.3282(10) no
    N4 C3 . . 1.3530(11) no
    N3 H2 . . 0.90(2) no
    N5 C4 . . 1.4426(11) no
    N6 C6 . . 1.4364(10) no
    N7 C5 . . 1.3306(11) no
    N7 C4 . . 1.3535(10) no
    N8 C6 . . 1.3628(11) no
    N8 C5 . . 1.3500(11) no
    N8 H4 . . 0.92(2) no
    C1 C3 . . 1.3817(11) no
    C2 H1 . . 0.92(2) no
    C4 C6 . . 1.3771(11) no
    C5 H3 . . 0.91(2) no
loop_
    _geom_angle_atom_site_label_1
    _geom_angle_atom_site_label_2
    _geom_angle_atom_site_label_3
    _geom_angle_site_symmetry_1
    _geom_angle_site_symmetry_2
    _geom_angle_site_symmetry_3
    _geom_angle
    _geom_angle_publ_flag
    O1 N1 O2 . . . 125.12(8) no
    O1 N1 C1 . . . 115.84(7) no
    O2 N1 C1 . . . 119.01(7) no
    O3 N2 O4 . . . 124.66(7) no
    O3 N2 C3 . . . 118.67(7) no
    O4 N2 C3 . . . 116.66(7) no
    C1 N3 C2 . . . 106.95(7) no
    C2 N4 C3 . . . 105.15(7) no
    C1 N3 H2 . . . 127.2(15) no
    C2 N3 H2 . . . 125.9(15) no
    O5 N5 C4 . . . 117.25(7) no
    O6 N5 C4 . . . 118.16(7) no
    O5 N5 O6 . . . 124.55(8) no
    O8 N6 C6 . . . 116.27(7) no
    O7 N6 C6 . . . 118.28(7) no
    O7 N6 O8 . . . 125.42(7) no
    C4 N7 C5 . . . 104.72(7) no
    C5 N8 C6 . . . 106.67(7) no
    C5 N8 H4 . . . 127.5(14) no
    C6 N8 H4 . . . 125.6(14) no
    N1 C1 C3 . . . 135.58(7) no
    N3 C1 C3 . . . 105.73(7) no
    N1 C1 N3 . . . 118.30(6) no
    N3 C2 N4 . . . 111.94(7) no
    N2 C3 C1 . . . 131.32(7) no
    N4 C3 C1 . . . 110.21(6) no
    N2 C3 N4 . . . 118.47(7) no
    N3 C2 H1 . . . 121.3(15) no
    N4 C2 H1 . . . 126.7(15) no
    N7 C4 C6 . . . 110.60(7) no
    N5 C4 N7 . . . 119.23(7) no
    N5 C4 C6 . . . 130.13(7) no
    N7 C5 N8 . . . 112.21(7) no
    N8 C6 C4 . . . 105.81(6) no
    N6 C6 N8 . . . 120.37(7) no
    N6 C6 C4 . . . 133.38(7) no
    N7 C5 H3 . . . 126.3(15) no
    N8 C5 H3 . . . 121.5(15) no
loop_
    _geom_torsion_atom_site_label_1
    _geom_torsion_atom_site_label_2
    _geom_torsion_atom_site_label_3
    _geom_torsion_atom_site_label_4
    _geom_torsion_site_symmetry_1
    _geom_torsion_site_symmetry_2
    _geom_torsion_site_symmetry_3
    _geom_torsion_site_symmetry_4
    _geom_torsion
    _geom_torsion_publ_flag
    O1 N1 C1 N3 . . . . -2.71(11) no
    O1 N1 C1 C3 . . . . -174.29(9) no
    O2 N1 C1 N3 . . . . 175.41(8) no
    O2 N1 C1 C3 . . . . 3.83(14) no
    O3 N2 C3 N4 . . . . 163.63(7) no
    O3 N2 C3 C1 . . . . -15.76(12) no
    O4 N2 C3 N4 . . . . -15.16(11) no
    O4 N2 C3 C1 . . . . 165.45(8) no
    C2 N3 C1 N1 . . . . -174.24(7) no
    C2 N3 C1 C3 . . . . -0.35(8) no
    C1 N3 C2 N4 . . . . 1.06(9) no
    C3 N4 C2 N3 . . . . -1.31(9) no
    C2 N4 C3 N2 . . . . -178.45(7) no
    C2 N4 C3 C1 . . . . 1.06(9) no
    O6 N5 C4 C6 . . . . -25.25(12) no
    O5 N5 C4 N7 . . . . -25.48(11) no
    O5 N5 C4 C6 . . . . 156.95(8) no
    O6 N5 C4 N7 . . . . 152.33(7) no
    O7 N6 C6 N8 . . . . 159.07(7) no
    O7 N6 C6 C4 . . . . -12.11(12) no
    O8 N6 C6 N8 . . . . -18.96(10) no
    O8 N6 C6 C4 . . . . 169.86(8) no
    C4 N7 C5 N8 . . . . -0.32(9) no
    C5 N7 C4 N5 . . . . -177.47(7) no
    C5 N7 C4 C6 . . . . 0.55(9) no
    C5 N8 C6 N6 . . . . -173.00(7) no
    C5 N8 C6 C4 . . . . 0.35(8) no
    C6 N8 C5 N7 . . . . -0.02(9) no
    N3 C1 C3 N4 . . . . -0.44(9) no
    N1 C1 C3 N2 . . . . -8.71(15) no
    N1 C1 C3 N4 . . . . 171.86(8) no
    N3 C1 C3 N2 . . . . 178.98(8) no
    N5 C4 C6 N6 . . . . -10.74(14) no
    N5 C4 C6 N8 . . . . 177.17(7) no
    N7 C4 C6 N6 . . . . 171.53(8) no
    N7 C4 C6 N8 . . . . -0.57(8) no
loop_
    _geom_hbond_atom_site_label_D
    _geom_hbond_atom_site_label_H
    _geom_hbond_atom_site_label_A
    _geom_hbond_site_symmetry_A
    _geom_hbond_distance_DH
    _geom_hbond_distance_HA
    _geom_hbond_distance_DA
    _geom_hbond_angle_DHA
    _geom_hbond_publ_flag
    N3 H2 N7 2_545 0.90(2) 1.96(2) 2.8360(10)
                                            163(2) yes
    N8 H4 N4 3_566 0.92(2) 1.89(2) 2.8070(10)
                                            179(3) yes
_iucr_refine_instructions_details
;
TITL dq0139 in P2(1)/n
CELL 0.71073  11.4797   8.8205  11.8020  90.000 107.827  90.000
ZERR    8.00   0.0009   0.0007   0.0010   0.000   0.001   0.000
LATT 1
SYMM 0.5-X, 0.5+Y, 0.5-Z
SFAC C  H  N  O
UNIT 12  24  24  36
L.S. 24 16 32 32
ACTA 50
BOND
FMAP 2
PLAN 20
TEMP -173.240
WGHT    0.054800
FVAR       0.41452
N2    3    0.153239    0.383344    1.015794    11.00000    0.01627    0.01295 =
         0.01009    0.00082    0.00382    0.00175
N6    3    0.333719    0.624903    0.271325    11.00000    0.01178    0.01271 =
         0.01013    0.00085    0.00306   -0.00106
C6    1    0.310756    0.724667    0.170654    11.00000    0.00950    0.01213 =
         0.00803    0.00045    0.00257   -0.00001
C3    1    0.122738    0.370188    0.887697    11.00000    0.01115    0.01174 =
         0.00939   -0.00044    0.00376    0.00043
N1    3    0.293691    0.501649    0.819128    11.00000    0.01070    0.01194 =
         0.01626   -0.00163    0.00399   -0.00176
N5    3    0.515898    0.791290    0.140436    11.00000    0.01004    0.01271 =
         0.01385    0.00004    0.00398   -0.00118
C4    1    0.384243    0.787359    0.110370    11.00000    0.00877    0.01193 =
         0.00980   -0.00062    0.00323   -0.00005
C1    1    0.185406    0.413834    0.810097    11.00000    0.00915    0.01040 =
         0.01132   -0.00124    0.00384   -0.00059
O7    4    0.433078    0.561362    0.305898    11.00000    0.01131    0.01702 =
         0.01720    0.00438    0.00126    0.00142
O6    4    0.576363    0.781918    0.246122    11.00000    0.01212    0.02233 =
         0.01558    0.00552   -0.00149   -0.00393
O3    4    0.259434    0.411036    1.073688    11.00000    0.01941    0.02300 =
         0.01345   -0.00169   -0.00032   -0.00477
O8    4    0.249174    0.607718    0.313671    11.00000    0.01668    0.02299 =
         0.01721    0.00623    0.00995    0.00106
O5    4    0.559569    0.808541    0.058514    11.00000    0.01368    0.03396 =
         0.01807   -0.00374    0.00980   -0.00321
O1    4    0.315386    0.526026    0.724945    11.00000    0.02015    0.02444 =
         0.02207   -0.00653    0.01449   -0.00844
O4    4    0.069624    0.363057    1.058844    11.00000    0.01987    0.03145 =
         0.01386    0.00433    0.00920    0.00447
O2    4    0.354486    0.549169    0.916479    11.00000    0.02733    0.03288 =
         0.01690   -0.00191   -0.00073   -0.01732
N7    3    0.315921    0.858138    0.010304    11.00000    0.01102    0.01537 =
         0.00992    0.00185    0.00435    0.00155
N8    3    0.193823    0.759744    0.105603    11.00000    0.00888    0.01473 =
         0.00957    0.00045    0.00382    0.00031
N3    3    0.113964    0.370889    0.699982    11.00000    0.00993    0.01320 =
         0.01020   -0.00206    0.00469   -0.00144
C5    1    0.200935    0.839632    0.010455    11.00000    0.01107    0.01567 =
         0.01010    0.00152    0.00405    0.00213
N4    3    0.015643    0.303437    0.827195    11.00000    0.01090    0.01518 =
         0.01086   -0.00083    0.00464   -0.00128
C2    1    0.013840    0.303779    0.714145    11.00000    0.01081    0.01616 =
         0.01185   -0.00209    0.00553   -0.00214
H1    2   -0.044002    0.258576    0.651624    11.00000   10.08000
H2    2    0.129800    0.386828    0.626823    11.00000   10.08000
H3    2    0.132423    0.875417   -0.042871    11.00000   10.08000
H4    2    0.125870    0.740834    0.124358    11.00000   10.08000
HKLF 4
REM  dq0139 in P2(1)/n
REM R1 =  0.0377 for   4222 Fo > 4sig(Fo)  and  0.0452 for all   4874 data
REM    211 parameters refined using      0 restraints
END
WGHT      0.0525      0.4930
REM Highest difference peak  0.542,  deepest hole -0.333,  1-sigma level  0.067
Q1    1   0.1633  0.3940  0.8583  11.00000  0.05    0.46
Q2    1   0.3558  0.7591  0.1510  11.00000  0.05    0.44
Q3    1   0.4445  0.7873  0.1227  11.00000  0.05    0.39
Q4    1   0.1553  0.3818  0.7537  11.00000  0.05    0.39
Q5    1   0.0680  0.3393  0.8578  11.00000  0.05    0.37
Q6    1   0.0170  0.3006  0.7725  11.00000  0.05    0.37
Q7    1   0.2497  0.7388  0.1380  11.00000  0.05    0.37
Q8    1   0.2402  0.4563  0.8164  11.00000  0.05    0.36
Q9    1   0.3232  0.6811  0.2188  11.00000  0.05    0.35
Q10   1   0.2623  0.8539  0.0129  11.00000  0.05    0.34
Q11   1   0.3525  0.8274  0.0657  11.00000  0.05    0.33
Q12   1   0.0611  0.3525  0.6996  11.00000  0.05    0.31
Q13   1   0.1400  0.3734  0.9519  11.00000  0.05    0.31
Q14   1   0.1968  0.7985  0.0574  11.00000  0.05    0.31
Q15   1   0.3371  0.8711 -0.0280  11.00000  0.05    0.28
Q16   1  -0.0347  0.2682  0.8470  11.00000  0.05    0.24
Q17   1   0.0215  0.2597  0.8410  11.00000  0.05    0.23
Q18   1   0.3414  0.4716  0.7653  11.00000  0.05    0.22
Q19   1   0.0390  0.3727  1.0520  11.00000  0.05    0.21
Q20   1   0.0946  0.3581  1.1313  11.00000  0.05    0.20
;
