# Supplementary material for: Crystal structure of 4,5-di­nitro-1H-imidazole
Source: Acta Crystallogr E Crystallogr Commun. 2015 Aug 6;71(Pt 9):o634. doi: 10.1107/S2056989015013432 (PMC4555365; doi:10.1107/S2056989015013432)
Supplement: Supplementary file 2 [file e-71-0o634-Isup2.hkl]

# 
# h,k,l, Fc-squared, Fo-squared, sigma(Fo-squared) and status flag 
# 
data_I
_shelx_title ' dq0139 in P2(1)/n' 
_shelx_refln_list_code          4 
_shelx_F_calc_maximum       78.90 
_exptl_crystal_F_000       640.00 
_reflns_d_resolution_high  0.6133 
 
loop_ 
 _symmetry_equiv_pos_as_xyz 
 'x, y, z' 
 '-x+1/2, y+1/2, -z+1/2' 
 '-x, -y, -z' 
 'x-1/2, -y-1/2, z-1/2' 
 
_cell_length_a    11.4797 
_cell_length_b     8.8205 
_cell_length_c    11.8020 
_cell_angle_alpha  90.000 
_cell_angle_beta  107.827 
_cell_angle_gamma  90.000 
 
_shelx_F_squared_multiplier     1.000 
 
loop_ 
 _refln_index_h 
 _refln_index_k 
 _refln_index_l 
 _refln_F_squared_calc 
 _refln_F_squared_meas 
 _refln_F_squared_sigma 
 _refln_observed_status 
   2   0   0     3059.92     2659.72     39.94 o 
   4   0   0        2.55        4.81      0.49 o 
   6   0   0      387.72      471.03      7.57 o 
   8   0   0     1058.88      951.23     14.96 o 
  10   0   0      162.34      106.53      2.70 o 
  12   0   0      117.60       93.15      3.01 o 
  14   0   0        7.38        7.13      1.84 o 
  16   0   0     1152.75     1194.86     19.79 o 
   1   1   0      979.12      923.86      8.52 o 
   3   1   0     2429.32     2134.08     22.88 o 
   4   1   0     1265.32     1292.65     12.01 o 
   5   1   0     1415.25     1356.70     12.64 o 
   6   1   0     1391.57     1488.20     13.89 o 
   7   1   0      448.50      491.42      5.63 o 
   8   1   0      541.27      569.53     10.05 o 
   9   1   0       66.29       61.28      1.37 o 
  10   1   0       25.64       19.33      1.55 o 
  11   1   0       31.81       26.00      1.24 o 
  12   1   0      276.84      266.79      3.77 o 
  13   1   0       43.05       39.20      1.83 o 
  14   1   0        0.29        0.70      1.18 o 
  15   1   0        3.46        3.07      1.40 o 
  16   1   0       91.31       85.64      3.14 o 
  17   1   0       72.51       63.30      3.56 o 
   0   2   0     3908.67     3530.96     64.94 o 
   1   2   0     3144.89     2964.30     26.70 o 
   3   2   0       83.06       88.68      1.48 o 
   4   2   0      341.67      367.69      3.70 o 
   5   2   0      837.26      971.56      9.80 o 
   6   2   0       54.85       77.11      1.44 o 
   7   2   0       81.90       93.79      1.36 o 
   8   2   0        0.24        0.87      0.47 o 
   9   2   0        4.65       -0.27      0.50 o 
  10   2   0      510.02      463.55      5.60 o 
  11   2   0      983.51      946.15     10.77 o 
  12   2   0        0.01       -0.48      0.90 o 
  13   2   0        2.75        1.10      1.07 o 
  14   2   0        0.50       -0.95      1.20 o 
  15   2   0       52.25       53.00      2.33 o 
  16   2   0       62.72       57.22      3.47 o 
  17   2   0       35.79       29.22      3.06 o 
   3   3   0        0.31        0.52      0.27 o 
   4   3   0        0.31        0.25      0.30 o 
   5   3   0       21.62       25.06      0.59 o 
   6   3   0      113.35      128.17      1.46 o 
   7   3   0        0.35        1.32      0.45 o 
   8   3   0      116.03      122.20      1.73 o 
   9   3   0       15.48       12.39      0.68 o 
  10   3   0     1057.58     1014.86     10.53 o 
  11   3   0        5.98        2.82      0.88 o 
  12   3   0       34.79       30.84      1.47 o 
  13   3   0        1.89        4.13      1.05 o 
  14   3   0       48.75       57.87      2.22 o 
  15   3   0      167.67      175.05      3.88 o 
  16   3   0       37.88       35.66      2.40 o 
  17   3   0       95.57       98.57     10.60 o 
   0   4   0     1253.30     1235.44     16.30 o 
   1   4   0      557.19      549.26      4.95 o 
   2   4   0      840.43      864.15      7.67 o 
   3   4   0       94.28       97.17      1.29 o 
   4   4   0      372.68      428.29      3.94 o 
   5   4   0      324.41      296.28      4.43 o 
   6   4   0      234.99      217.42      2.54 o 
   7   4   0       18.59       17.03      0.66 o 
   8   4   0      400.02      422.13      4.64 o 
   9   4   0       25.11       20.74      0.94 o 
  10   4   0      717.67      699.01      7.48 o 
  11   4   0      176.81      174.39      2.80 o 
  12   4   0      133.85      137.46      2.94 o 
  13   4   0        2.72        4.07      1.31 o 
  14   4   0      112.71      114.23      3.06 o 
  15   4   0       10.86       11.53      1.88 o 
  16   4   0        5.32        4.58      2.17 o 
   1   5   0     1235.42     1303.97     11.49 o 
   2   5   0      210.83      250.66      2.82 o 
   3   5   0     5719.90     5670.26     55.86 o 
   4   5   0       47.82       49.42      0.98 o 
   5   5   0      116.43      122.83      1.73 o 
   6   5   0       97.40       90.28      1.31 o 
   7   5   0       95.95       87.14      1.32 o 
   8   5   0        0.02        0.03      0.53 o 
   9   5   0       21.04       23.78      1.01 o 
  10   5   0        2.24        1.41      0.74 o 
  11   5   0       18.50       24.60      1.43 o 
  12   5   0       29.62       27.13      2.28 o 
  13   5   0      535.82      553.97      7.72 o 
  14   5   0       46.41       46.79      3.35 o 
  15   5   0       31.95       36.49      2.24 o 
  16   5   0       14.74       13.90      3.14 o 
   0   6   0      103.58      102.70      1.89 o 
   1   6   0     2026.29     2098.46     19.54 o 
   2   6   0      415.60      380.85      5.93 o 
   3   6   0     1884.05     1946.77     18.22 o 
   4   6   0        0.32       -0.04      0.49 o 
   5   6   0       10.73       17.34      0.96 o 
   6   6   0      188.84      196.27      2.67 o 
   7   6   0      106.02      106.61      1.74 o 
   8   6   0       15.67       21.67      0.96 o 
   9   6   0      396.95      365.58      4.69 o 
  10   6   0      174.53      179.45      2.91 o 
  11   6   0       58.26       58.23      2.17 o 
  12   6   0      186.33      175.44      3.50 o 
  13   6   0      246.39      260.55      4.60 o 
  14   6   0       70.14       74.81      3.16 o 
  15   6   0        6.80        7.37      2.23 o 
  16   6   0       16.10       10.25      5.77 o 
   1   7   0       99.30      111.26      1.52 o 
   2   7   0       85.36       89.13      1.30 o 
   3   7   0      317.88      334.79      3.79 o 
   4   7   0        0.09        0.41      0.56 o 
   5   7   0      470.87      467.35      5.15 o 
   6   7   0       82.44       89.08      1.63 o 
   7   7   0       17.42       19.74      0.91 o 
   8   7   0       14.57       16.23      0.93 o 
   9   7   0      120.26      116.74      2.29 o 
  10   7   0       50.28       43.81      1.85 o 
  11   7   0       73.78       76.61      2.58 o 
  12   7   0        5.90        4.98      1.48 o 
  13   7   0        6.22        6.61      1.76 o 
  14   7   0       26.01       28.74      2.43 o 
   0   8   0      280.68      314.69      4.77 o 
   1   8   0       10.69        8.53      0.65 o 
   2   8   0     1504.49     1510.19     22.10 o 
   3   8   0       38.08       37.00      1.47 o 
   4   8   0      484.11      523.62      5.73 o 
   5   8   0      202.14      210.01      2.77 o 
   6   8   0       10.92       12.16      1.14 o 
   7   8   0        4.75        3.67      0.84 o 
   8   8   0       20.75       16.71      1.02 o 
   9   8   0      102.20       94.41      2.23 o 
  10   8   0       27.08       28.07      1.47 o 
  11   8   0       13.36       18.16      1.94 o 
  12   8   0       36.89       43.56      3.14 o 
  13   8   0        3.74        2.73      2.37 o 
  14   8   0      106.74      113.76      6.69 o 
   1   9   0      528.85      555.21      6.05 o 
   2   9   0      392.75      395.65      4.55 o 
   3   9   0       23.56       24.86      1.10 o 
   4   9   0        0.75        0.04      0.80 o 
   5   9   0      447.22      449.73      5.15 o 
   6   9   0       46.12       42.69      1.46 o 
   7   9   0       63.13       66.06      1.71 o 
   8   9   0        0.25        1.55      1.11 o 
   9   9   0       13.83       13.01      1.36 o 
  10   9   0       13.78       13.44      1.72 o 
  11   9   0       18.79       22.61      2.29 o 
  12   9   0       93.38       95.54      4.17 o 
  13   9   0       43.64       39.15      5.27 o 
   0  10   0      235.79      238.93      4.83 o 
   1  10   0       43.17       40.24      1.81 o 
   2  10   0       47.22       51.95      1.61 o 
   3  10   0      453.79      465.89      5.77 o 
   4  10   0      377.99      370.07      4.46 o 
   5  10   0       29.65       27.63      1.37 o 
   6  10   0        3.20        4.29      1.12 o 
   7  10   0      197.42      195.52      3.36 o 
   8  10   0      280.35      292.56      4.91 o 
   9  10   0       38.21       42.80      2.22 o 
  10  10   0        0.03        2.20      1.88 o 
  11  10   0        6.13        6.74      2.13 o 
  12  10   0       52.09       39.70      4.04 o 
   1  11   0        4.16        4.34      1.40 o 
   2  11   0      182.31      190.47      3.59 o 
   3  11   0        4.03        7.10      1.32 o 
   4  11   0      293.98      287.78      4.62 o 
   5  11   0      236.10      231.89      4.08 o 
   6  11   0       26.09       21.20      1.59 o 
   7  11   0       11.99        9.20      1.58 o 
   8  11   0        3.57        3.27      1.87 o 
   9  11   0      146.88      138.85      4.07 o 
  10  11   0       66.56       67.49      4.93 o 
  11  11   0       46.27       44.37      5.35 o 
   0  12   0      414.83      435.00     10.19 o 
   1  12   0       30.13       28.25      1.97 o 
   2  12   0      337.64      335.57      6.01 o 
   3  12   0       31.63       29.96      2.11 o 
   4  12   0      205.59      203.03      4.65 o 
   5  12   0        3.23        3.95      2.06 o 
   6  12   0       21.84       21.28      2.36 o 
   7  12   0       17.84       20.69      3.06 o 
   8  12   0      233.20      206.41      6.35 o 
   9  12   0       10.43        4.07      4.44 o 
   1  13   0      110.88      107.24      3.99 o 
   2  13   0      282.28      293.43      6.08 o 
   3  13   0        1.73       -0.68      2.27 o 
   4  13   0        8.29        9.08      2.46 o 
   5  13   0       86.04       72.59      5.26 o 
   6  13   0       18.64       10.81      4.19 o 
 -17   0   1      318.45      341.56      7.86 o 
 -15   0   1       46.31       47.17      3.21 o 
 -13   0   1        0.11        0.53      1.34 o 
 -11   0   1      877.65      854.10     13.80 o 
  -9   0   1       87.52       86.09      2.24 o 
  -7   0   1     1006.35     1029.80     15.99 o 
  -5   0   1      263.17      329.28      5.37 o 
  -3   0   1     5393.62     3760.52     97.82 o 
   3   0   1     1941.35     2238.66     26.11 o 
   5   0   1      399.14      474.09      8.85 o 
   7   0   1      169.92      166.25      3.18 o 
   9   0   1       84.38       59.23      2.63 o 
  11   0   1     1514.81     1566.25     24.51 o 
  13   0   1       22.05       17.65      1.73 o 
  15   0   1      477.38      515.27      9.66 o 
  17   0   1        1.00        3.86      6.99 o 
 -17   1   1        0.25        3.00      2.21 o 
 -16   1   1        0.79        2.60      1.68 o 
 -15   1   1       74.50       80.40      2.77 o 
 -14   1   1       12.83       15.68      1.31 o 
 -13   1   1      134.97      121.42      2.46 o 
 -12   1   1        1.55        2.21      1.02 o 
 -11   1   1      820.01      787.12      9.06 o 
 -10   1   1      142.16      137.80      2.20 o 
  -9   1   1     2773.22     2721.61     29.33 o 
  -8   1   1      157.08      140.17      2.81 o 
  -7   1   1      455.48      441.49      5.16 o 
  -6   1   1       46.87       37.92      0.66 o 
  -4   1   1     3857.82     3549.27     34.96 o 
  -3   1   1     2084.12     2061.78     16.21 o 
  -2   1   1     2369.03     2084.52     17.17 o 
  -1   1   1     1074.97      991.64      9.77 o 
   0   1   1     1250.65     1157.35     14.74 o 
   1   1   1        3.28        2.93      0.20 o 
   2   1   1       77.55       82.07      0.70 o 
   3   1   1     1805.84     1765.05     14.58 o 
   4   1   1      735.93      729.29      6.89 o 
   5   1   1      567.98      629.98      7.95 o 
   6   1   1        3.28        3.05      0.34 o 
   7   1   1     1128.59     1085.18     11.15 o 
   8   1   1      388.85      394.62      4.72 o 
   9   1   1        1.80        6.10      0.70 o 
  10   1   1      217.13      208.70      2.98 o 
  11   1   1      475.96      478.75      5.88 o 
  12   1   1       12.15       11.19      1.03 o 
  13   1   1      106.34       91.45      2.61 o 
  14   1   1       97.57      104.72      2.67 o 
  15   1   1      115.55      120.30      3.01 o 
  16   1   1       74.32       75.92      3.25 o 
  17   1   1        0.02       -3.32      3.32 o 
 -17   2   1      234.45      224.27      5.11 o 
 -16   2   1      420.59      440.60      6.86 o 
 -15   2   1      276.61      284.12      5.01 o 
 -14   2   1      233.68      240.05      3.76 o 
 -13   2   1       48.93       49.41      1.86 o 
 -12   2   1       27.89       20.02      1.12 o 
 -11   2   1      172.91      168.92      2.64 o 
 -10   2   1        0.46        0.60      0.66 o 
  -9   2   1      287.35      250.25      2.96 o 
  -8   2   1      823.64      810.57      8.36 o 
  -7   2   1      392.27      376.43      4.36 o 
  -6   2   1      245.22      269.67      2.97 o 
  -5   2   1     2499.01     2437.60     24.12 o 
  -4   2   1      158.84      190.06      3.02 o 
  -2   2   1     1689.05     1608.94     14.03 o 
  -1   2   1     1322.83     1226.32      9.26 o 
   0   2   1     5205.03     4564.32    118.73 o 
   1   2   1     6225.58     5454.41    141.69 o 
   2   2   1     4014.84     3590.72     35.31 o 
   3   2   1      827.71      855.31      7.55 o 
   4   2   1      275.97      305.92      2.85 o 
   5   2   1     5835.58     5763.71     67.10 o 
   6   2   1       24.54       38.86      0.84 o 
   7   2   1      206.05      215.25      4.19 o 
   8   2   1        0.22        0.41      0.46 o 
   9   2   1      856.01      856.60      8.91 o 
  10   2   1       25.95       21.77      1.05 o 
  11   2   1      401.80      359.30      4.65 o 
  12   2   1      159.10      159.11      2.75 o 
  13   2   1       90.33       90.30      2.28 o 
  14   2   1       53.19       50.00      3.34 o 
  15   2   1      383.35      406.54      5.75 o 
  16   2   1       18.46       20.26      2.22 o 
  17   2   1       14.58       10.31      6.47 o 
 -17   3   1      101.63       95.04      5.51 o 
 -16   3   1      173.05      178.59      6.05 o 
 -15   3   1       91.22       98.80      3.58 o 
 -14   3   1        0.55        0.89      1.35 o 
 -13   3   1      116.39      120.02      2.46 o 
 -12   3   1       80.26       83.89      2.01 o 
 -11   3   1        5.90        8.92      0.93 o 
 -10   3   1      307.04      280.75      3.37 o 
  -9   3   1       72.86       62.63      1.24 o 
  -8   3   1        1.62        4.93      0.57 o 
  -7   3   1      247.86      218.06      4.41 o 
  -6   3   1     1062.88     1134.00     10.04 o 
  -5   3   1        4.26        2.50      0.50 o 
  -4   3   1      436.17      493.95      5.11 o 
  -3   3   1     3520.71     3609.42     38.43 o 
  -2   3   1     2115.90     1968.71     18.20 o 
  -1   3   1     5430.61     5082.02    132.19 o 
   0   3   1     2248.09     2153.52     16.94 o 
   1   3   1     1503.75     1471.83     12.19 o 
   3   3   1      221.59      262.86      2.48 o 
   4   3   1     1195.76     1215.82     12.18 o 
   5   3   1      277.67      272.75      2.80 o 
   6   3   1      128.34      132.19      1.93 o 
   7   3   1      100.50      129.67      1.77 o 
   8   3   1      220.63      237.89      2.86 o 
   9   3   1      234.85      196.21      2.54 o 
  10   3   1        9.70       12.90      0.92 o 
  11   3   1       67.58       61.04      1.75 o 
  12   3   1      633.25      677.37      8.10 o 
  13   3   1      158.52      146.61      2.83 o 
  14   3   1       39.27       39.85      1.86 o 
  15   3   1       92.16       98.78      3.30 o 
  16   3   1        9.91        8.78      2.22 o 
 -17   4   1        7.83        8.14      4.43 o 
 -16   4   1        0.34       -1.94      1.94 o 
 -15   4   1      517.81      527.68      7.65 o 
 -14   4   1       32.80       30.33      1.73 o 
 -13   4   1      181.76      192.01      3.59 o 
 -12   4   1       21.98       14.80      1.09 o 
 -11   4   1      895.54      875.59     10.05 o 
 -10   4   1       31.02       40.51      1.24 o 
  -9   4   1        7.73        3.21      0.61 o 
  -8   4   1      178.30      149.24      2.75 o 
  -7   4   1      342.09      356.42      3.64 o 
  -6   4   1     5318.03     5042.00     49.16 o 
  -5   4   1      133.96      143.95      1.82 o 
  -4   4   1     1479.98     1510.94     15.10 o 
  -3   4   1      787.32      866.33      8.76 o 
  -2   4   1      170.51      158.13      1.84 o 
  -1   4   1     4716.91     4206.84     83.47 o 
   0   4   1      238.09      241.83      2.29 o 
   2   4   1      399.06      361.56      3.34 o 
   3   4   1      167.55      187.52      2.01 o 
   4   4   1      153.74      143.92      1.64 o 
   5   4   1     1703.37     1800.84     16.82 o 
   6   4   1        0.00        0.26      0.42 o 
   7   4   1       24.04       19.35      0.74 o 
   8   4   1      683.40      652.74      6.92 o 
   9   4   1       21.86       20.13      0.93 o 
  10   4   1       76.08       89.93      1.89 o 
  11   4   1      164.52      140.55      2.52 o 
  12   4   1        0.13        1.66      1.39 o 
  13   4   1        8.38       12.61      1.53 o 
  14   4   1        0.65        1.53      1.47 o 
  15   4   1       61.88       58.43      3.04 o 
  16   4   1      131.97      123.19      5.75 o 
 -16   5   1      419.32      396.58      7.41 o 
 -15   5   1       51.33       60.34      3.03 o 
 -14   5   1      273.74      280.50      5.54 o 
 -13   5   1       51.74       46.59      2.16 o 
 -12   5   1        7.13       10.24      1.91 o 
 -11   5   1       98.36      104.51      2.42 o 
 -10   5   1       18.87       20.25      1.19 o 
  -9   5   1      528.40      511.00      5.60 o 
  -8   5   1      164.76      142.36      2.42 o 
  -7   5   1       69.17       68.64      1.27 o 
  -6   5   1      136.21      142.25      1.91 o 
  -5   5   1     1633.70     1650.40     16.56 o 
  -4   5   1     1222.20     1268.34     12.78 o 
  -3   5   1     2438.97     2311.86     22.97 o 
  -2   5   1      205.85      232.24      2.62 o 
  -1   5   1      611.32      617.17      5.56 o 
   0   5   1     1805.82     1799.71     16.75 o 
   1   5   1       29.39       38.98      1.27 o 
   2   5   1      627.23      685.67      6.57 o 
   3   5   1        2.77        1.08      0.37 o 
   4   5   1     1762.12     1726.54     16.14 o 
   5   5   1      321.72      301.47      3.70 o 
   6   5   1      283.82      309.76      3.26 o 
   7   5   1        1.58        1.71      0.52 o 
   8   5   1      106.02      103.34      1.55 o 
   9   5   1       13.85       12.84      0.83 o 
  10   5   1       84.26       80.62      1.73 o 
  11   5   1       10.39        8.95      2.64 o 
  12   5   1        0.06       -0.89      1.20 o 
  13   5   1       40.98       44.83      2.31 o 
  14   5   1      169.05      175.90      3.94 o 
  15   5   1        6.07       12.23      2.08 o 
 -16   6   1        4.12        2.39      5.94 o 
 -15   6   1        1.59        5.36      2.07 o 
 -14   6   1      139.09      142.32      3.56 o 
 -13   6   1       36.66       45.05      2.21 o 
 -12   6   1       79.22       96.20      2.63 o 
 -11   6   1       92.10       96.74      2.45 o 
 -10   6   1        0.80       -0.72      1.06 o 
  -9   6   1       41.34       41.64      2.22 o 
  -8   6   1        1.14       -0.17      0.65 o 
  -7   6   1        0.94        0.75      0.57 o 
  -6   6   1      419.31      430.01      4.74 o 
  -5   6   1      319.65      338.40      3.81 o 
  -4   6   1      236.95      260.80      3.03 o 
  -3   6   1      272.70      278.53      4.09 o 
  -2   6   1      366.06      336.58      5.94 o 
  -1   6   1     1253.33     1299.18     12.21 o 
   0   6   1     1822.36     1803.02     16.83 o 
   1   6   1      636.31      645.46      9.76 o 
   2   6   1      512.38      545.66      5.35 o 
   3   6   1       35.92       25.87      0.94 o 
   4   6   1     1122.06     1185.66     11.25 o 
   5   6   1       96.69      111.82      1.53 o 
   6   6   1      114.29      148.48      2.02 o 
   7   6   1       15.93       10.75      0.64 o 
   8   6   1      216.31      195.27      2.45 o 
   9   6   1       86.18       88.15      2.01 o 
  10   6   1        9.38       10.53      1.10 o 
  11   6   1        0.09        1.52      1.28 o 
  12   6   1       36.83       41.77      3.37 o 
  13   6   1       10.89       12.90      1.66 o 
  14   6   1       42.58       41.11      2.29 o 
  15   6   1       31.08       30.59      3.14 o 
 -15   7   1       38.59       19.14      4.42 o 
 -14   7   1      152.03      149.08      4.53 o 
 -13   7   1       38.93       42.76      3.34 o 
 -12   7   1        0.08        1.72      1.38 o 
 -11   7   1      165.18      169.16      3.37 o 
 -10   7   1      226.44      221.79      4.13 o 
  -9   7   1      233.00      213.81      3.22 o 
  -8   7   1        7.89        7.13      0.82 o 
  -7   7   1      467.09      429.15      4.86 o 
  -6   7   1      824.28      827.15      8.68 o 
  -5   7   1      575.69      576.62      6.20 o 
  -4   7   1        8.09       10.04      0.67 o 
  -3   7   1       41.34       46.91      1.10 o 
  -2   7   1     1754.19     1781.12     17.89 o 
  -1   7   1      142.56      148.59      1.80 o 
   0   7   1       35.33       36.49      0.99 o 
   1   7   1      457.77      455.24      4.58 o 
   2   7   1      172.77      188.93      2.20 o 
   3   7   1       84.20       80.29      1.29 o 
   4   7   1      204.41      189.71      4.06 o 
   5   7   1       24.69       30.03      1.28 o 
   6   7   1     2675.88     2681.44     26.83 o 
   7   7   1        0.85        0.33      0.74 o 
   8   7   1       39.63       35.37      1.34 o 
   9   7   1       62.54       66.56      2.04 o 
  10   7   1      101.01       85.69      2.28 o 
  11   7   1        0.18       -0.18      1.32 o 
  12   7   1      115.07      117.98      3.18 o 
  13   7   1       36.68       37.78      2.17 o 
  14   7   1       42.06       42.42      2.93 o 
  15   7   1        1.57       -4.08      5.65 o 
 -14   8   1       13.79       21.26      2.91 o 
 -13   8   1      432.32      452.08      7.91 o 
 -12   8   1      107.91      103.57      3.62 o 
 -11   8   1      149.95      158.20      3.25 o 
 -10   8   1       68.27       66.25      2.11 o 
  -9   8   1        4.98        4.42      0.99 o 
  -8   8   1        0.19        0.68      0.82 o 
  -7   8   1      699.17      699.01      7.56 o 
  -6   8   1      571.21      569.81      6.26 o 
  -5   8   1       38.22       34.41      1.37 o 
  -4   8   1        0.01        0.43      0.88 o 
  -3   8   1      231.46      239.27      2.96 o 
  -2   8   1      326.02      320.44      3.71 o 
  -1   8   1      315.37      323.84      3.46 o 
   0   8   1       51.26       53.23      1.18 o 
   1   8   1      118.28      125.04      2.19 o 
   2   8   1      260.96      257.77      2.89 o 
   3   8   1       14.69       13.70      0.81 o 
   4   8   1      240.96      229.06      2.91 o 
   5   8   1       71.19       77.63      1.58 o 
   6   8   1       43.36       47.78      1.33 o 
   7   8   1      137.74      129.23      2.28 o 
   8   8   1      323.01      311.00      3.93 o 
   9   8   1      172.37      170.23      3.01 o 
  10   8   1      140.58      148.25      2.97 o 
  11   8   1        1.67        2.43      1.47 o 
  12   8   1       73.72       82.58      3.21 o 
  13   8   1       78.08       85.56      4.06 o 
 -13   9   1      163.68      159.30      8.56 o 
 -12   9   1      105.44      120.16      4.31 o 
 -11   9   1       90.29      104.02      4.58 o 
 -10   9   1       14.93       11.78      1.62 o 
  -9   9   1       67.44       73.15      2.66 o 
  -8   9   1      306.23      302.21      4.26 o 
  -7   9   1      227.83      229.01      3.04 o 
  -6   9   1        9.43        9.47      0.92 o 
  -5   9   1      448.78      432.99      4.98 o 
  -4   9   1       28.48       32.12      1.22 o 
  -3   9   1        5.84        5.68      0.77 o 
  -2   9   1      270.72      272.15      3.35 o 
  -1   9   1      111.62      107.42      1.82 o 
   0   9   1       52.04       54.76      1.36 o 
   1   9   1      262.32      271.40      3.33 o 
   2   9   1        2.61        2.33      0.74 o 
   3   9   1      363.86      367.58      4.30 o 
   4   9   1       13.97       16.72      0.97 o 
   5   9   1       53.62       52.91      1.52 o 
   6   9   1        0.84        1.79      0.87 o 
   7   9   1       17.13       15.59      1.02 o 
   8   9   1       26.80       26.15      1.59 o 
   9   9   1        0.66        0.17      1.29 o 
  10   9   1        0.00       -0.17      1.42 o 
  11   9   1        8.06       11.03      2.20 o 
  12   9   1       19.34       21.47      3.70 o 
  13   9   1       21.23       22.49      5.77 o 
 -12  10   1       62.37       66.46      4.17 o 
 -11  10   1       25.77       27.00      2.54 o 
 -10  10   1       12.47       12.09      1.94 o 
  -9  10   1        4.25        3.01      1.61 o 
  -8  10   1      156.10      161.58      3.50 o 
  -7  10   1       50.51       52.60      2.10 o 
  -6  10   1        2.85        3.91      1.11 o 
  -5  10   1       94.95       91.15      2.24 o 
  -4  10   1        9.33        9.04      1.12 o 
  -3  10   1      106.68      110.02      2.29 o 
  -2  10   1       33.62       35.26      1.59 o 
  -1  10   1      129.07      132.14      2.39 o 
   0  10   1       21.16       17.96      1.11 o 
   1  10   1       10.88       11.18      0.94 o 
   2  10   1      176.22      177.55      2.80 o 
   3  10   1        5.56        7.55      0.92 o 
   4  10   1       52.38       53.99      1.60 o 
   5  10   1       57.36       57.57      1.81 o 
   6  10   1        4.91        4.84      1.04 o 
   7  10   1     1020.13     1006.98     13.33 o 
   8  10   1       63.49       62.80      2.77 o 
   9  10   1      258.13      247.52      4.66 o 
  10  10   1       56.03       63.07      3.00 o 
  11  10   1       83.83       87.47      4.85 o 
  12  10   1        7.38        2.97      5.94 o 
 -11  11   1        1.31        2.23      3.28 o 
 -10  11   1       28.01       28.97      2.43 o 
  -9  11   1       15.02       15.60      2.09 o 
  -8  11   1       62.36       59.73      3.05 o 
  -7  11   1      121.51      115.53      2.97 o 
  -6  11   1        6.59        8.11      1.38 o 
  -5  11   1       12.56       13.78      1.38 o 
  -4  11   1       18.50       16.97      1.92 o 
  -3  11   1        4.86        6.93      2.05 o 
  -2  11   1        3.12        2.84      1.21 o 
  -1  11   1      186.05      188.70      4.95 o 
   0  11   1       22.85       21.45      1.49 o 
   1  11   1       80.48       86.50      2.79 o 
   2  11   1      358.54      368.56      5.54 o 
   3  11   1      122.76      127.62      3.33 o 
   4  11   1       93.06       91.33      3.07 o 
   5  11   1        4.92        3.84      2.32 o 
   6  11   1        5.20        3.63      1.69 o 
   7  11   1      111.07      115.11      4.40 o 
   8  11   1       17.12       14.62      2.27 o 
   9  11   1       22.10       26.16      2.72 o 
  10  11   1       91.73       82.24     11.24 o 
  -9  12   1      117.74      117.10      6.90 o 
  -8  12   1      142.52      123.03      5.20 o 
  -7  12   1       45.00       41.40      3.17 o 
  -6  12   1        0.86        2.74      2.13 o 
  -5  12   1      127.14      129.71      7.15 o 
  -4  12   1      100.28       99.68      3.55 o 
  -3  12   1       50.86       53.78      3.66 o 
  -2  12   1       27.12       22.77      1.87 o 
  -1  12   1        0.28        1.10      1.64 o 
   0  12   1        1.41       -1.04      1.58 o 
   1  12   1       49.55       44.29      3.18 o 
   2  12   1        4.56        7.06      1.74 o 
   3  12   1      109.23      104.86      3.49 o 
   4  12   1       16.61        8.98      1.98 o 
   5  12   1        4.27        5.58      2.32 o 
   6  12   1        8.17       11.71      2.24 o 
   7  12   1       16.10       14.04      3.02 o 
   8  12   1       20.64       24.69      4.17 o 
  -6  13   1       57.63       51.06      7.02 o 
  -5  13   1       20.80       15.52      2.79 o 
  -4  13   1       91.02       83.76      4.06 o 
  -3  13   1       81.13       77.56      4.77 o 
  -2  13   1        1.30       -0.25      2.22 o 
  -1  13   1      114.65      110.32      4.03 o 
   0  13   1       12.38       11.86      2.08 o 
   1  13   1       22.93       20.49      2.36 o 
   2  13   1        1.76        0.56      2.23 o 
   3  13   1        1.24        4.35      2.44 o 
   4  13   1        2.43        4.33      2.78 o 
   5  13   1      114.38      104.05      9.60 o 
   6  13   1       21.16       20.80      6.18 o 
   1  14   1        0.02        4.49      8.21 o 
 -18   0   2       51.99       56.05      8.74 o 
 -16   0   2      120.96      129.72      4.57 o 
 -14   0   2       83.77       70.14      5.59 o 
 -12   0   2      984.42      941.73     15.21 o 
 -10   0   2     1246.38     1196.20     18.76 o 
  -8   0   2       32.96       22.41      1.25 o 
  -6   0   2      442.45      483.55      7.73 o 
  -4   0   2       66.39       85.89      1.23 o 
  -2   0   2      599.96      508.23      4.86 o 
   0   0   2     4168.89     3565.76     92.69 o 
   2   0   2     4727.50     4203.06    109.24 o 
   4   0   2     2560.78     2523.61     29.51 o 
   6   0   2      657.17      700.92      8.45 o 
  10   0   2       40.84       42.19      2.04 o 
  12   0   2        2.44        0.58      1.42 o 
  14   0   2       10.93       20.20      2.02 o 
  16   0   2      322.84      318.40      9.46 o 
 -18   1   2       41.18       34.55      7.17 o 
 -17   1   2        2.23        5.22      3.57 o 
 -16   1   2      160.61      158.16      3.50 o 
 -15   1   2       15.65       17.17      1.46 o 
 -14   1   2        0.29        0.76      1.06 o 
 -13   1   2       94.48       91.15      2.14 o 
 -12   1   2      880.64      918.64     10.52 o 
 -11   1   2       12.64       18.07      0.98 o 
 -10   1   2      278.74      270.29      3.53 o 
  -9   1   2     1120.08     1099.70     12.17 o 
  -8   1   2      287.55      264.39      6.95 o 
  -7   1   2      667.54      697.14      6.67 o 
  -6   1   2      238.30      304.55      3.93 o 
  -5   1   2     1271.92     1272.25     11.86 o 
  -4   1   2      696.39      679.23      5.44 o 
  -3   1   2     1223.71     1144.74      8.66 o 
  -2   1   2      150.39      157.79      2.71 o 
  -1   1   2       43.44       42.34      0.42 o 
   0   1   2     4136.45     3729.87     55.99 o 
   1   1   2     5061.24     4384.40     56.97 o 
   2   1   2      832.30      772.45     10.35 o 
   3   1   2     1102.09     1011.67      8.47 o 
   4   1   2      327.81      361.20      4.29 o 
   5   1   2       20.68       21.74      0.52 o 
   6   1   2     2993.09     3075.71     30.44 o 
   7   1   2      153.35      142.33      1.85 o 
   8   1   2       27.92       25.94      0.89 o 
   9   1   2      711.13      708.65      8.13 o 
  10   1   2     1296.32     1173.40     13.12 o 
  11   1   2       66.46       66.92      1.83 o 
  12   1   2        0.04        0.85      1.00 o 
  13   1   2        6.94        7.54      1.20 o 
  14   1   2      101.43      106.82      3.74 o 
  15   1   2        6.18        3.50      1.63 o 
  16   1   2       78.23       77.01      3.46 o 
 -17   2   2      139.43      135.62      4.25 o 
 -16   2   2       67.20       69.90      3.13 o 
 -15   2   2        0.40       -0.43      1.28 o 
 -14   2   2        0.38        0.42      1.13 o 
 -13   2   2       14.22       14.75      1.13 o 
 -12   2   2       58.69       55.84      1.71 o 
 -11   2   2     1021.50     1020.55     11.51 o 
 -10   2   2       12.98       11.11      1.15 o 
  -9   2   2      134.05      128.72      1.95 o 
  -8   2   2      954.25      983.31     10.04 o 
  -7   2   2      537.95      557.83      5.82 o 
  -6   2   2      473.58      434.80      4.57 o 
  -5   2   2      321.61      329.03      3.05 o 
  -4   2   2        0.05        1.28      0.35 o 
  -3   2   2     1028.78     1049.10      8.34 o 
   0   2   2      354.78      331.62      4.93 o 
   1   2   2     3155.83     2870.19     24.92 o 
   2   2   2      535.85      514.82      4.64 o 
   3   2   2      305.94      302.36      2.99 o 
   4   2   2       22.34       18.48      0.53 o 
   5   2   2        3.97        6.07      0.38 o 
   6   2   2      383.91      391.36      3.67 o 
   7   2   2        0.04        0.51      0.48 o 
   8   2   2      978.88      904.94      9.35 o 
   9   2   2      160.25      143.25      2.03 o 
  10   2   2       79.04       71.87      1.67 o 
  11   2   2      313.03      282.65      3.91 o 
  12   2   2      225.95      232.33      3.56 o 
  13   2   2        0.71        2.04      1.34 o 
  14   2   2       53.05       59.99      2.47 o 
  15   2   2        1.54        2.62      2.28 o 
  16   2   2       35.62       30.39      2.81 o 
 -17   3   2       54.40       55.85      3.06 o 
 -16   3   2        5.41        9.20      1.88 o 
 -15   3   2        2.72       -2.07      2.09 o 
 -14   3   2        2.16        3.17      1.30 o 
 -13   3   2       12.54       10.11      1.11 o 
 -12   3   2       60.59       45.74      1.61 o 
 -11   3   2      216.72      205.98      5.15 o 
 -10   3   2      235.42      222.69      2.79 o 
  -9   3   2     1343.76     1296.84     13.18 o 
  -8   3   2      167.79      137.87      1.84 o 
  -7   3   2      459.49      425.92     11.40 o 
  -6   3   2      100.20      113.05      1.95 o 
  -5   3   2       12.91       17.13      0.56 o 
  -4   3   2      764.51      834.10      8.43 o 
  -3   3   2       80.96       86.25      1.03 o 
  -2   3   2       20.83       19.88      0.61 o 
  -1   3   2        3.59        1.88      0.24 o 
   1   3   2      606.19      641.51      5.71 o 
   2   3   2      692.74      723.53      6.85 o 
   3   3   2     1313.06     1378.56     12.86 o 
   4   3   2        7.42        4.28      0.36 o 
   5   3   2     1202.35     1147.56     10.81 o 
   6   3   2      247.95      232.49      2.51 o 
   7   3   2        1.37       -0.19      0.43 o 
   8   3   2      443.64      441.43      4.86 o 
   9   3   2      348.44      372.27      3.99 o 
  10   3   2        4.84        4.13      0.86 o 
  11   3   2        4.94        6.05      1.00 o 
  12   3   2       50.02       44.44      1.83 o 
  13   3   2      155.54      148.53      2.94 o 
  14   3   2        0.07       -1.17      1.42 o 
  15   3   2      207.22      208.45      4.96 o 
  16   3   2      145.57      128.91      6.32 o 
 -17   4   2        2.33        0.38      5.16 o 
 -16   4   2       41.99       40.70      2.51 o 
 -15   4   2       25.71       30.98      1.86 o 
 -14   4   2      233.20      228.19      4.57 o 
 -13   4   2       49.48       45.08      2.03 o 
 -12   4   2        0.36       -0.95      0.95 o 
 -11   4   2       49.41       37.51      1.45 o 
 -10   4   2        1.29        0.87      0.63 o 
  -9   4   2       35.22       35.13      1.02 o 
  -8   4   2      703.27      647.85      6.34 o 
  -7   4   2      258.63      298.63      3.12 o 
  -6   4   2       22.55       17.56      0.71 o 
  -5   4   2     1008.65     1083.57     10.95 o 
  -4   4   2      771.01      844.78      8.58 o 
  -3   4   2     1007.19      998.02      9.39 o 
  -2   4   2       25.21       30.86      0.79 o 
  -1   4   2      132.41      159.92      1.70 o 
   0   4   2     2706.49     2673.97     23.29 o 
   1   4   2       85.85       76.44      0.99 o 
   2   4   2        7.56        8.23      0.43 o 
   3   4   2     1160.13     1296.92     12.16 o 
   4   4   2      187.40      213.47      2.30 o 
   5   4   2      636.50      615.27      5.98 o 
   6   4   2      313.32      284.76      4.49 o 
   7   4   2       69.73       73.86      1.21 o 
   8   4   2      837.80      747.43      7.32 o 
   9   4   2      801.11      778.04      8.24 o 
  10   4   2      320.69      297.96      4.01 o 
  11   4   2       27.50       26.54      1.38 o 
  12   4   2        4.96        2.61      1.14 o 
  13   4   2        0.01        0.24      1.84 o 
  14   4   2       46.92       48.44      2.48 o 
  15   4   2        0.69        4.06      2.20 o 
  16   4   2       69.84       63.21      7.05 o 
 -16   5   2       16.67       18.63      2.46 o 
 -15   5   2       17.97       19.66      1.87 o 
 -14   5   2        8.15       13.65      1.56 o 
 -13   5   2      136.34      123.59      2.96 o 
 -12   5   2        0.98        0.28      1.23 o 
 -11   5   2      223.22      224.37      3.38 o 
 -10   5   2     1016.06      941.57     10.70 o 
  -9   5   2       23.48       22.01      1.02 o 
  -8   5   2      187.78      147.18      4.25 o 
  -7   5   2        0.07        1.34      0.50 o 
  -6   5   2      153.42      142.65      1.90 o 
  -5   5   2       86.60       75.65      2.12 o 
  -4   5   2      193.78      175.30      2.13 o 
  -3   5   2      267.30      314.35      3.44 o 
  -2   5   2      330.31      340.89      3.67 o 
  -1   5   2      565.37      596.97      5.39 o 
   0   5   2      166.67      194.83      3.02 o 
   1   5   2      443.23      455.09      4.46 o 
   2   5   2        7.13        8.38      0.49 o 
   3   5   2      469.99      487.85      4.80 o 
   4   5   2        2.56        6.65      0.48 o 
   5   5   2        0.21       -0.22      0.46 o 
   6   5   2      549.63      526.92      5.27 o 
   7   5   2     1054.00     1028.15      9.88 o 
   8   5   2      108.95       86.01      1.47 o 
   9   5   2       32.63       26.55      1.14 o 
  10   5   2        1.93        1.84      0.83 o 
  11   5   2       18.82       18.87      1.42 o 
  12   5   2        3.73        4.53      1.38 o 
  13   5   2      470.76      461.20      6.81 o 
  14   5   2      177.67      187.53      4.63 o 
  15   5   2        4.27       -0.94      2.48 o 
 -16   6   2       42.03       48.24      6.12 o 
 -15   6   2       28.20       29.14      2.29 o 
 -14   6   2       13.15       14.11      2.28 o 
 -13   6   2        5.23        3.82      1.35 o 
 -12   6   2        1.73        2.56      1.49 o 
 -11   6   2       35.01       33.85      1.49 o 
 -10   6   2       13.58       11.39      0.99 o 
  -9   6   2      287.60      293.76      3.57 o 
  -8   6   2      783.07      718.80      7.63 o 
  -7   6   2       56.42       49.91      1.19 o 
  -6   6   2       15.33       14.91      0.70 o 
  -5   6   2       80.35       80.81      1.37 o 
  -4   6   2       64.78       62.78      1.52 o 
  -3   6   2      870.92      861.59     10.30 o 
  -2   6   2       55.42       54.03      1.83 o 
  -1   6   2      346.66      321.78      6.85 o 
   0   6   2      151.71      151.93      3.35 o 
   1   6   2     2417.53     2489.42     23.14 o 
   2   6   2        9.95        7.44      0.75 o 
   3   6   2      100.82      105.02      1.63 o 
   4   6   2        0.00        1.15      0.54 o 
   5   6   2      433.28      432.69      4.43 o 
   6   6   2      297.41      292.03      3.20 o 
   7   6   2      329.05      315.33      3.45 o 
   8   6   2      130.78      125.39      1.88 o 
   9   6   2      456.02      479.83      5.94 o 
  10   6   2        5.36        8.68      1.16 o 
  11   6   2      195.30      218.47      3.92 o 
  12   6   2        0.17       -1.44      1.44 o 
  13   6   2      192.38      203.98      4.74 o 
  14   6   2        3.30        1.19      2.18 o 
  15   6   2       58.16       66.47      7.98 o 
 -15   7   2       44.74       47.88      3.05 o 
 -14   7   2       15.84       17.22      2.17 o 
 -13   7   2       50.92       53.51      2.90 o 
 -12   7   2      105.83      115.20      2.86 o 
 -11   7   2       35.36       37.68      1.69 o 
 -10   7   2       34.16       38.22      1.64 o 
  -9   7   2      193.20      188.95      2.96 o 
  -8   7   2       60.71       66.79      1.65 o 
  -7   7   2        0.06        0.64      0.76 o 
  -6   7   2      604.23      632.78      6.78 o 
  -5   7   2      191.21      208.71      2.65 o 
  -4   7   2       79.75       76.08      1.48 o 
  -3   7   2       55.70       58.11      1.18 o 
  -2   7   2       29.29       23.05      0.86 o 
  -1   7   2      308.97      325.43      3.39 o 
   0   7   2       41.31       44.49      1.12 o 
   1   7   2      468.14      474.96      4.77 o 
   2   7   2      113.39      116.11      1.75 o 
   3   7   2      895.45      909.53      8.77 o 
   4   7   2      492.55      506.92      5.13 o 
   5   7   2      610.40      625.29      5.90 o 
   6   7   2        0.05       -0.25      0.65 o 
   7   7   2       32.38       36.98      1.58 o 
   8   7   2      139.40      136.86      2.25 o 
   9   7   2       17.92       18.89      1.23 o 
  10   7   2      100.60      108.33      2.53 o 
  11   7   2      251.67      259.26      4.45 o 
  12   7   2       43.01       43.75      2.82 o 
  13   7   2       89.66       89.04      3.86 o 
  14   7   2        3.11        1.75      2.88 o 
 -14   8   2       44.40       37.98      2.79 o 
 -13   8   2        0.99        1.53      1.92 o 
 -12   8   2      190.39      197.32      4.51 o 
 -11   8   2       95.70      102.50      2.92 o 
 -10   8   2        5.75        4.93      1.51 o 
  -9   8   2      376.79      392.77      5.71 o 
  -8   8   2      115.99      108.92      2.09 o 
  -7   8   2      402.16      398.47      6.60 o 
  -6   8   2      139.91      127.02      2.03 o 
  -5   8   2       51.68       54.82      1.26 o 
  -4   8   2       51.72       53.91      1.30 o 
  -3   8   2      187.47      192.19      2.68 o 
  -2   8   2      358.48      376.76      4.26 o 
  -1   8   2       90.73       93.81      1.43 o 
   0   8   2        1.82        3.47      0.57 o 
   1   8   2      154.67      160.59      2.07 o 
   2   8   2      261.69      256.14      2.89 o 
   3   8   2       12.13       11.88      0.78 o 
   4   8   2      275.74      276.22      3.39 o 
   5   8   2       30.47       32.57      1.27 o 
   6   8   2        0.00        2.12      0.76 o 
   7   8   2      386.28      397.88      4.70 o 
   8   8   2       24.31       31.24      1.52 o 
   9   8   2       40.87       40.00      2.33 o 
  10   8   2        2.84        3.47      1.36 o 
  11   8   2      133.17      135.79      3.52 o 
  12   8   2       16.58       21.42      2.33 o 
  13   8   2        1.06        2.19      2.44 o 
  14   8   2       65.08       54.12      7.87 o 
 -13   9   2        0.35        2.62      2.44 o 
 -12   9   2        6.25        6.22      2.20 o 
 -11   9   2       39.45       40.50      2.19 o 
 -10   9   2        2.81        3.08      1.45 o 
  -9   9   2        6.59        5.51      1.40 o 
  -8   9   2       12.99       16.41      1.28 o 
  -7   9   2      314.42      305.66      4.26 o 
  -6   9   2       20.82       20.37      1.16 o 
  -5   9   2      227.05      229.50      3.35 o 
  -4   9   2      122.24      128.45      2.89 o 
  -3   9   2      178.53      180.83      2.54 o 
  -2   9   2      204.52      217.01      2.83 o 
  -1   9   2       44.32       41.38      1.29 o 
   0   9   2       35.35       37.24      1.25 o 
   1   9   2        0.77        0.18      0.68 o 
   2   9   2      364.20      382.38      4.43 o 
   3   9   2      784.05      795.45      8.46 o 
   4   9   2       27.24       27.66      1.24 o 
   5   9   2      210.19      210.39      2.92 o 
   6   9   2      126.54      124.70      2.23 o 
   7   9   2        1.07        1.46      0.97 o 
   8   9   2       44.38       47.09      2.25 o 
   9   9   2        6.58        8.39      1.44 o 
  10   9   2        1.34        1.29      1.53 o 
  11   9   2       34.35       44.63      2.91 o 
  12   9   2        0.15        0.47      3.37 o 
 -12  10   2        0.09        0.42      2.56 o 
 -11  10   2      231.79      238.65      5.07 o 
 -10  10   2       63.91       62.75      2.98 o 
  -9  10   2        9.80        8.24      1.71 o 
  -8  10   2       22.69       21.75      1.48 o 
  -7  10   2      838.05      846.49     10.00 o 
  -6  10   2       74.50       79.67      2.21 o 
  -5  10   2      284.12      280.13      4.07 o 
  -4  10   2       68.34       65.03      1.99 o 
  -3  10   2       42.11       44.02      1.72 o 
  -2  10   2       12.55       12.78      1.11 o 
  -1  10   2      226.45      223.64      3.65 o 
   0  10   2      325.94      342.21      5.00 o 
   1  10   2      366.75      385.11      5.48 o 
   2  10   2      174.03      179.54      3.20 o 
   3  10   2       19.87       20.67      1.18 o 
   4  10   2      141.70      141.92      2.41 o 
   5  10   2        0.02       -0.96      0.96 o 
   6  10   2      161.10      165.14      2.84 o 
   7  10   2       19.64       19.81      1.34 o 
   8  10   2        4.81        8.52      2.42 o 
   9  10   2      237.60      250.03      5.30 o 
  10  10   2      158.61      148.21      4.66 o 
  11  10   2        1.38       -0.63      2.83 o 
 -11  11   2      165.16      169.69     11.65 o 
 -10  11   2        2.03       -0.76      2.09 o 
  -9  11   2      219.30      213.89      4.55 o 
  -8  11   2        0.49        2.11      1.76 o 
  -7  11   2       94.13       86.31      2.68 o 
  -6  11   2        0.35        2.36      1.33 o 
  -5  11   2      241.36      234.89      3.80 o 
  -4  11   2        2.42        3.26      1.26 o 
  -3  11   2      111.21      105.40      2.84 o 
  -2  11   2      239.13      229.43      4.08 o 
  -1  11   2       20.12       21.81      1.48 o 
   0  11   2       46.25       47.61      3.57 o 
   1  11   2       21.07       18.77      1.37 o 
   2  11   2      123.83      128.60      2.87 o 
   3  11   2        1.11       -0.39      1.25 o 
   4  11   2        8.47       11.40      1.45 o 
   5  11   2       92.66       90.83      3.95 o 
   6  11   2        3.53        7.35      1.82 o 
   7  11   2       39.81       40.76      3.46 o 
   8  11   2       76.57       71.85      4.51 o 
   9  11   2        4.12        6.19      2.95 o 
  10  11   2        4.97       12.64      5.88 o 
 -10  12   2       42.41       36.70      6.53 o 
  -9  12   2      106.87      114.97      4.82 o 
  -8  12   2       20.63       23.24      2.49 o 
  -7  12   2      146.73      141.61      3.94 o 
  -6  12   2        2.94        2.73      1.73 o 
  -5  12   2        0.90        3.29      2.92 o 
  -4  12   2        0.24       -0.22      1.85 o 
  -3  12   2       71.10       70.41      3.46 o 
  -2  12   2       27.93       29.60      1.83 o 
  -1  12   2        4.11        3.10      1.67 o 
   0  12   2       55.63       60.75      3.06 o 
   1  12   2       10.83       10.77      1.77 o 
   2  12   2        0.01        0.54      1.92 o 
   3  12   2       39.79       45.52      2.67 o 
   4  12   2       86.64       87.17      3.71 o 
   5  12   2      190.21      180.00      4.58 o 
   6  12   2        1.10       -2.30      2.30 o 
   7  12   2        9.54        6.27      3.54 o 
   8  12   2       65.66       51.85      6.87 o 
  -6  13   2       18.67       12.63      2.86 o 
  -5  13   2        4.07        5.83      2.41 o 
  -4  13   2        8.16        5.99      2.40 o 
  -3  13   2       76.52       76.10      3.94 o 
  -2  13   2       33.83       34.00      2.96 o 
  -1  13   2        2.25        0.67      2.19 o 
   0  13   2       13.02        9.26      2.72 o 
   1  13   2        8.29        9.14      2.28 o 
   2  13   2        3.30        4.27      2.32 o 
   3  13   2       78.36       75.77      4.03 o 
   4  13   2       78.07       78.15      4.18 o 
   5  13   2        1.02       -1.57      5.36 o 
  -1  14   2       20.78        9.09      5.65 o 
   0  14   2       19.26        9.79      6.29 o 
   1  14   2       64.35       55.70      7.69 o 
   2  14   2        1.11       -1.11      8.91 o 
 -17   0   3        2.81        4.04      2.82 o 
 -15   0   3        7.51        2.63      1.83 o 
 -13   0   3       96.26       76.70      2.79 o 
 -11   0   3       89.01       72.55      2.34 o 
  -9   0   3       11.13       11.98      1.02 o 
  -7   0   3       61.13       77.09      1.83 o 
  -5   0   3      470.17      437.30      5.32 o 
  -3   0   3      987.73      962.12     11.33 o 
  -1   0   3     4700.76     3746.31     97.53 o 
   1   0   3     2204.89     2411.05     31.48 o 
   3   0   3       78.80       73.15      1.33 o 
   5   0   3      539.33      682.47      9.24 o 
   7   0   3      192.61      195.87      3.11 o 
   9   0   3     2585.08     2465.83     37.80 o 
  11   0   3      395.26      412.12      7.69 o 
  13   0   3       93.96       98.23      3.60 o 
  15   0   3       32.68       30.74      2.88 o 
 -18   1   3       22.82       25.58      6.29 o 
 -17   1   3      289.15      296.43      5.50 o 
 -16   1   3        8.95        9.31      1.73 o 
 -15   1   3       34.49       34.64      1.68 o 
 -14   1   3       27.76       28.58      1.47 o 
 -13   1   3       68.82       82.53      2.06 o 
 -12   1   3      116.45      102.27      3.04 o 
 -11   1   3        2.96        0.79      0.71 o 
 -10   1   3     1405.36     1367.53     15.06 o 
  -9   1   3      168.78      160.92      3.85 o 
  -8   1   3     1116.67     1112.78     11.29 o 
  -7   1   3      627.30      707.19      7.26 o 
  -6   1   3     2538.78     2569.78     22.40 o 
  -5   1   3      201.06      186.69      1.97 o 
  -4   1   3      136.26      192.75      1.85 o 
  -3   1   3      448.89      422.83      3.61 o 
  -1   1   3     1530.71     1520.31     13.15 o 
   0   1   3      891.28      826.10      7.26 o 
   1   1   3      281.68      267.95      2.68 o 
   2   1   3      312.93      314.71      2.88 o 
   3   1   3     4491.03     4320.17     37.49 o 
   4   1   3      644.66      674.53      6.43 o 
   5   1   3      433.65      523.22      5.08 o 
   6   1   3       34.49       43.42      0.85 o 
   7   1   3        2.50        1.34      0.42 o 
   8   1   3        9.53        9.47      0.63 o 
   9   1   3        2.42        5.22      0.75 o 
  10   1   3      129.92      129.44      2.28 o 
  11   1   3       27.28       30.17      1.41 o 
  12   1   3      389.24      345.95      5.94 o 
  13   1   3      190.65      193.06      3.39 o 
  14   1   3       12.93       12.82      1.49 o 
  15   1   3       23.26       22.86      2.11 o 
  16   1   3       10.62        8.05      4.05 o 
 -17   2   3      153.26      152.93      4.24 o 
 -16   2   3       28.18       26.74      2.32 o 
 -15   2   3       58.11       54.63      3.10 o 
 -14   2   3        0.01        1.24      1.10 o 
 -13   2   3       42.72       49.74      1.78 o 
 -12   2   3     1130.89     1123.37     12.67 o 
 -11   2   3      158.92      144.63      2.83 o 
 -10   2   3      126.57      137.97      2.16 o 
  -9   2   3       47.16       45.61      1.04 o 
  -8   2   3        1.03       -0.30      0.43 o 
  -7   2   3      140.35      136.68      1.84 o 
  -6   2   3       43.70       53.01      1.08 o 
  -5   2   3      111.00      117.12      1.59 o 
  -4   2   3      224.45      243.85      2.30 o 
  -3   2   3     1801.19     1616.30     13.38 o 
  -2   2   3     2536.52     2261.18     20.88 o 
  -1   2   3     1801.12     1790.74     15.61 o 
   1   2   3       75.53       63.10      0.84 o 
   2   2   3      620.81      575.15      5.96 o 
   3   2   3     1352.15     1530.20     14.25 o 
   4   2   3     1006.53     1223.51     11.47 o 
   5   2   3       45.76       48.00      0.85 o 
   6   2   3      171.25      201.79      2.23 o 
   7   2   3       80.80       66.61      1.21 o 
   8   2   3       36.24       43.28      1.23 o 
   9   2   3        1.46        6.44      0.69 o 
  10   2   3      246.10      208.16      3.10 o 
  11   2   3       48.85       39.29      1.69 o 
  12   2   3       16.82       18.54      1.32 o 
  13   2   3        0.23        0.94      1.25 o 
  14   2   3       11.40       17.98      1.58 o 
  15   2   3       10.53        9.35      2.11 o 
 -17   3   3       23.36       20.66      2.43 o 
 -16   3   3      124.66      133.74      3.71 o 
 -15   3   3      200.60      209.84      4.06 o 
 -14   3   3      108.23      109.65      2.84 o 
 -13   3   3       73.51       70.66      1.95 o 
 -12   3   3      212.67      192.16      3.71 o 
 -11   3   3      179.33      154.30      2.46 o 
 -10   3   3      386.37      391.44      4.40 o 
  -9   3   3      921.42      867.86      8.99 o 
  -8   3   3      586.17      625.28      6.56 o 
  -7   3   3      290.35      296.53      8.95 o 
  -6   3   3       34.72       41.15      0.75 o 
  -5   3   3      133.65      120.53      1.30 o 
  -4   3   3      191.07      179.96      1.91 o 
  -3   3   3     1145.97     1212.18     13.11 o 
  -2   3   3      809.84      867.40      8.14 o 
  -1   3   3     1487.50     1625.71     15.08 o 
   0   3   3       14.90        6.63      0.57 o 
   1   3   3     3472.64     3415.93     29.68 o 
   2   3   3      520.93      502.69      4.86 o 
   3   3   3      133.88      132.65      1.52 o 
   4   3   3       48.63       29.90      0.70 o 
   5   3   3        6.32        2.89      0.43 o 
   6   3   3      201.43      206.49      3.25 o 
   7   3   3     1075.43     1041.15      9.96 o 
   8   3   3      640.04      619.54      6.62 o 
   9   3   3      196.86      185.14      2.76 o 
  10   3   3       25.64       25.27      1.19 o 
  11   3   3      351.42      394.15      5.13 o 
  12   3   3       51.38       59.17      2.05 o 
  13   3   3       47.52       53.46      2.43 o 
  14   3   3        7.60        9.48      1.69 o 
  15   3   3      543.53      553.15      9.26 o 
  16   3   3       44.81       37.52      6.64 o 
 -17   4   3       24.34       26.60      3.44 o 
 -16   4   3      123.41      121.37      3.83 o 
 -15   4   3       10.24        7.74      1.67 o 
 -14   4   3       17.11       18.67      1.76 o 
 -13   4   3       15.83       18.28      1.38 o 
 -12   4   3       37.50       32.79      1.55 o 
 -11   4   3      213.91      235.86      3.07 o 
 -10   4   3      223.62      225.02      2.85 o 
  -9   4   3       72.53       79.98      1.39 o 
  -8   4   3       20.57       19.09      0.73 o 
  -7   4   3       45.59       38.79      0.74 o 
  -6   4   3      781.63      820.26     13.75 o 
  -5   4   3       55.82       60.27      1.02 o 
  -4   4   3      295.32      304.92      3.07 o 
  -3   4   3      173.27      165.76      2.15 o 
  -2   4   3     1259.94     1265.14     13.71 o 
  -1   4   3      498.18      553.59      5.31 o 
   0   4   3        0.18        0.47      0.27 o 
   1   4   3      505.81      562.59      5.42 o 
   2   4   3      316.47      348.39      4.63 o 
   3   4   3        0.92        3.89      0.39 o 
   4   4   3        3.00        2.16      0.40 o 
   5   4   3     1358.67     1445.64     13.61 o 
   6   4   3       57.27       67.95      1.16 o 
   7   4   3      221.48      241.01      2.72 o 
   8   4   3      152.79      156.94      2.04 o 
   9   4   3      104.25       82.03      1.71 o 
  10   4   3      304.10      300.15      4.10 o 
  11   4   3        7.12        7.92      1.09 o 
  12   4   3      143.29      147.33      2.86 o 
  13   4   3      120.39      124.58      6.33 o 
  14   4   3       95.68       99.44      3.62 o 
  15   4   3       22.59       25.78      2.79 o 
 -16   5   3       13.60       12.73      2.56 o 
 -15   5   3        4.45        5.07      2.11 o 
 -14   5   3        1.90        2.35      1.37 o 
 -13   5   3      157.96      165.47      3.31 o 
 -12   5   3        5.85        7.02      1.13 o 
 -11   5   3       98.78       97.33      2.06 o 
 -10   5   3     1004.99      991.04     11.22 o 
  -9   5   3      207.79      214.68      2.72 o 
  -8   5   3      116.69      106.73      1.65 o 
  -7   5   3       72.38       69.80      1.55 o 
  -6   5   3        4.20        6.41      0.66 o 
  -5   5   3      715.48      722.73      7.84 o 
  -4   5   3       70.63       73.90      1.18 o 
  -3   5   3     1029.34     1052.22     11.55 o 
  -2   5   3       29.81       33.41      0.90 o 
  -1   5   3     1659.68     1702.10     16.99 o 
   0   5   3     1391.11     1336.15     11.79 o 
   1   5   3      154.51      150.46      1.79 o 
   2   5   3     1004.26      979.90      9.30 o 
   3   5   3     1096.31     1117.69     10.58 o 
   4   5   3      501.77      508.43      5.39 o 
   5   5   3        0.02        0.42      0.49 o 
   6   5   3      733.52      753.41      7.36 o 
   7   5   3      364.66      350.01      4.89 o 
   8   5   3      186.37      159.13      2.27 o 
   9   5   3        0.81        0.33      0.79 o 
  10   5   3       62.40       65.11      1.93 o 
  11   5   3      157.23      159.04      4.14 o 
  12   5   3        0.52       -0.97      1.68 o 
  13   5   3       19.86       22.11      2.24 o 
  14   5   3       61.35       59.49      3.57 o 
  15   5   3      179.79      156.92     12.15 o 
 -16   6   3      118.92      111.28      9.38 o 
 -15   6   3      221.53      218.66      5.15 o 
 -14   6   3      208.31      214.70      4.72 o 
 -13   6   3        9.97       10.62      1.43 o 
 -12   6   3       89.74       87.41      2.42 o 
 -11   6   3        0.33        0.15      0.94 o 
 -10   6   3       95.71      109.28      2.17 o 
  -9   6   3       30.53       29.05      1.18 o 
  -8   6   3      911.69      925.11      9.64 o 
  -7   6   3      122.74      115.15      1.77 o 
  -6   6   3       60.38       67.92      1.29 o 
  -5   6   3        4.41        7.39      0.57 o 
  -4   6   3       22.08       28.13      1.03 o 
  -3   6   3        5.47        7.56      0.64 o 
  -2   6   3      719.11      740.75     14.82 o 
  -1   6   3        9.07       12.43      0.64 o 
   0   6   3        4.59        2.91      0.42 o 
   1   6   3      153.68      162.39      1.91 o 
   2   6   3      134.00      123.89      2.64 o 
   3   6   3      160.31      167.64      3.13 o 
   4   6   3       28.21       24.93      0.89 o 
   5   6   3      187.65      183.60      2.24 o 
   6   6   3       58.22       71.47      1.33 o 
   7   6   3      490.57      464.26      5.34 o 
   8   6   3       92.95       86.31      1.61 o 
   9   6   3       11.47       11.67      1.09 o 
  10   6   3       17.29       24.43      1.44 o 
  11   6   3        0.14        0.68      1.36 o 
  12   6   3      323.38      336.28      6.09 o 
  13   6   3        6.16        9.61      2.13 o 
  14   6   3       36.96       34.81      2.83 o 
 -15   7   3       33.99       29.48      2.71 o 
 -14   7   3       14.97       16.77      2.13 o 
 -13   7   3       34.01       29.92      2.01 o 
 -12   7   3       16.93       18.51      1.88 o 
 -11   7   3      235.33      230.31      6.43 o 
 -10   7   3      109.60      108.38      2.26 o 
  -9   7   3       68.91       55.71      1.53 o 
  -8   7   3       13.14       15.70      0.90 o 
  -7   7   3       22.54       17.92      0.86 o 
  -6   7   3      109.17      111.75      1.78 o 
  -5   7   3       55.25       53.33      1.20 o 
  -4   7   3      134.86      152.18      2.08 o 
  -3   7   3       14.35       13.56      0.78 o 
  -2   7   3       77.94       87.76      1.62 o 
  -1   7   3      298.61      328.09      3.43 o 
   0   7   3      140.82      141.73      1.78 o 
   1   7   3        7.71        7.04      0.56 o 
   2   7   3      111.60      110.60      1.57 o 
   3   7   3       82.48       73.18      1.30 o 
   4   7   3       66.52       67.31      1.30 o 
   5   7   3      568.51      561.00      5.67 o 
   6   7   3        5.07        6.04      0.70 o 
   7   7   3      222.00      204.49      2.81 o 
   8   7   3        4.44        0.99      0.99 o 
   9   7   3       41.16       41.15      1.83 o 
  10   7   3       29.37       30.11      1.58 o 
  11   7   3        2.55        0.66      1.76 o 
  12   7   3       72.07       83.38      5.31 o 
  13   7   3        0.57       -2.19      2.21 o 
  14   7   3       81.43       74.22      8.39 o 
 -14   8   3      224.18      229.12      5.58 o 
 -13   8   3       21.87       21.59      2.18 o 
 -12   8   3      110.79      109.75      3.50 o 
 -11   8   3       92.69      104.71      2.95 o 
 -10   8   3        6.79        6.42      1.39 o 
  -9   8   3      203.33      210.58      3.74 o 
  -8   8   3       40.58       45.53      1.73 o 
  -7   8   3        9.35        7.65      0.97 o 
  -6   8   3      680.95      682.71      8.00 o 
  -5   8   3        0.29        0.20      0.76 o 
  -4   8   3       12.26       13.04      0.88 o 
  -3   8   3       89.98       82.03      1.68 o 
  -2   8   3       49.28       48.04      1.39 o 
  -1   8   3      453.96      469.39      4.82 o 
   0   8   3      250.04      238.79      2.72 o 
   1   8   3       33.56       37.34      1.06 o 
   2   8   3      487.83      469.09      4.83 o 
   3   8   3       97.67       97.23      1.60 o 
   4   8   3      381.14      383.30      4.43 o 
   5   8   3       90.64      104.01      1.89 o 
   6   8   3       96.71       99.37      1.92 o 
   7   8   3      245.06      235.62      3.19 o 
   8   8   3       75.93       69.41      2.12 o 
   9   8   3       76.20       75.62      2.71 o 
  10   8   3       37.71       41.58      2.16 o 
  11   8   3        0.34        1.01      1.88 o 
  12   8   3       99.84      112.98      4.18 o 
  13   8   3      122.28      102.30     12.50 o 
 -13   9   3        4.72        6.21      2.42 o 
 -12   9   3       66.93       75.54      5.18 o 
 -11   9   3       18.77       20.63      1.82 o 
 -10   9   3       93.85       97.60      3.74 o 
  -9   9   3       49.13       57.14      2.43 o 
  -8   9   3      128.86      130.83      2.61 o 
  -7   9   3      130.84      131.38      2.56 o 
  -6   9   3        3.72        4.74      0.98 o 
  -5   9   3      106.09      104.37      2.15 o 
  -4   9   3       24.46       29.38      1.49 o 
  -3   9   3       16.54       17.65      1.06 o 
  -2   9   3        1.90        1.87      0.84 o 
  -1   9   3       80.04       80.40      1.85 o 
   0   9   3       87.46       96.68      1.98 o 
   1   9   3       79.68       78.23      1.51 o 
   2   9   3       44.86       45.51      1.40 o 
   3   9   3       29.39       31.74      1.45 o 
   4   9   3       37.26       40.19      1.47 o 
   5   9   3        0.63        0.77      0.87 o 
   6   9   3       54.63       48.47      1.88 o 
   7   9   3       75.40       86.38      2.06 o 
   8   9   3      229.87      240.13      3.85 o 
   9   9   3        0.79        0.72      1.44 o 
  10   9   3        0.40        5.87      1.79 o 
  11   9   3        2.24       -0.62      2.22 o 
  12   9   3        4.34        7.54      6.41 o 
 -12  10   3        0.02       -0.26      3.22 o 
 -11  10   3        0.96       -2.01      2.49 o 
 -10  10   3        0.20       -0.52      2.18 o 
  -9  10   3       65.57       65.20      2.77 o 
  -8  10   3        0.25        2.02      1.26 o 
  -7  10   3       25.08       22.10      1.45 o 
  -6  10   3      322.88      324.13      4.54 o 
  -5  10   3        0.23        2.36      1.13 o 
  -4  10   3       18.40       14.43      1.16 o 
  -3  10   3        3.27        4.07      1.01 o 
  -2  10   3        8.45       10.43      1.12 o 
  -1  10   3      118.18      120.56      2.57 o 
   0  10   3        2.18        4.77      1.02 o 
   1  10   3        1.37        3.01      1.13 o 
   2  10   3        4.83        6.82      1.13 o 
   3  10   3       70.05       69.99      2.17 o 
   4  10   3       50.07       46.25      1.92 o 
   5  10   3       58.76       56.16      2.07 o 
   6  10   3       31.09       37.47      1.80 o 
   7  10   3       18.85       17.91      1.71 o 
   8  10   3       44.82       45.05      2.77 o 
   9  10   3       31.91       37.78      2.65 o 
  10  10   3        7.38        8.75      3.40 o 
  11  10   3        7.79       -4.60      7.46 o 
 -11  11   3       21.96       19.16      3.53 o 
 -10  11   3        0.82        0.95      2.08 o 
  -9  11   3      161.78      159.51      4.04 o 
  -8  11   3       25.25       27.07      2.51 o 
  -7  11   3        0.68        1.07      2.15 o 
  -6  11   3        3.53        1.04      1.32 o 
  -5  11   3      148.11      151.24      3.01 o 
  -4  11   3       17.34       16.60      1.50 o 
  -3  11   3       39.77       46.76      2.08 o 
  -2  11   3      213.51      220.84      3.87 o 
  -1  11   3       11.18       11.53      1.34 o 
   0  11   3      115.83      119.35      2.85 o 
   1  11   3      233.76      232.23      4.02 o 
   2  11   3       50.38       49.96      2.23 o 
   3  11   3       23.64       28.55      1.96 o 
   4  11   3       49.09       50.47      2.53 o 
   5  11   3        0.03       -1.44      1.44 o 
   6  11   3        0.09       -0.22      2.69 o 
   7  11   3        2.66        7.10      2.84 o 
   8  11   3        0.43       -2.85      2.85 o 
   9  11   3       27.62       23.50      3.73 o 
 -10  12   3        5.93       11.81      5.08 o 
  -9  12   3        4.59        6.53      2.72 o 
  -8  12   3       14.40       16.04      2.54 o 
  -7  12   3        1.69        2.96      2.03 o 
  -6  12   3       25.79       27.21      2.07 o 
  -5  12   3        0.17       -1.58      1.58 o 
  -4  12   3      227.25      232.96      4.39 o 
  -3  12   3       90.29       90.47      4.16 o 
  -2  12   3        0.52        0.41      1.51 o 
  -1  12   3        8.45        9.40      1.59 o 
   0  12   3        3.25        1.75      1.50 o 
   1  12   3      175.85      177.52      3.70 o 
   2  12   3       59.54       53.82      3.56 o 
   3  12   3       56.37       60.55      3.31 o 
   4  12   3       40.02       45.10      4.51 o 
   5  12   3       48.71       56.40      3.89 o 
   6  12   3        7.21        7.94      4.14 o 
   7  12   3      143.68      124.03      9.96 o 
  -6  13   3       55.24       44.49      4.69 o 
  -5  13   3       15.49       12.23      2.61 o 
  -4  13   3       29.18       28.90      2.64 o 
  -3  13   3       41.87       40.58      2.91 o 
  -2  13   3      158.91      153.31      4.60 o 
  -1  13   3        6.39        6.01      2.29 o 
   0  13   3      250.55      246.56      5.57 o 
   1  13   3        7.70        6.85      2.65 o 
   2  13   3      252.41      235.51      5.57 o 
   3  13   3        2.87        7.90      3.00 o 
   4  13   3       28.99       25.98      5.59 o 
   5  13   3        8.41        4.02      5.83 o 
  -1  14   3       19.73       13.17      7.28 o 
   0  14   3       37.35       37.40      6.99 o 
 -18   0   4        8.00        4.25      5.88 o 
 -16   0   4        5.82        7.78      2.01 o 
 -14   0   4       29.94       27.65      2.77 o 
 -12   0   4      440.16      492.10      8.51 o 
 -10   0   4     1267.87     1231.32     19.26 o 
  -8   0   4      725.00      719.64      9.79 o 
  -6   0   4     1462.53     1771.69     23.32 o 
  -4   0   4     1060.06     1081.16     14.28 o 
   0   0   4      911.68      869.15     13.32 o 
   2   0   4     1376.05     1413.91     16.63 o 
   6   0   4      141.94      159.78      2.66 o 
   8   0   4     2932.56     2884.05     37.99 o 
  10   0   4      243.98      277.33      5.43 o 
  12   0   4      227.65      227.76      5.20 o 
  14   0   4      117.41      127.86      6.38 o 
 -18   1   4      114.52      116.69      6.86 o 
 -17   1   4        7.56        5.80      2.04 o 
 -16   1   4       35.46       38.39      1.92 o 
 -15   1   4        0.49       -0.11      1.18 o 
 -14   1   4       57.39       66.60      2.76 o 
 -13   1   4       42.39       44.43      1.71 o 
 -12   1   4        0.53        0.24      0.84 o 
 -11   1   4      969.72      937.48     10.60 o 
 -10   1   4      111.49       99.70      2.55 o 
  -9   1   4       84.88       78.57      1.42 o 
  -8   1   4      937.99      918.83      8.36 o 
  -7   1   4        0.05        0.41      0.33 o 
  -6   1   4        6.95        4.25      0.40 o 
  -5   1   4     4128.76     4068.41     40.10 o 
  -4   1   4     2972.68     2860.95     26.40 o 
  -3   1   4      409.79      407.27      3.92 o 
  -2   1   4        0.02        0.77      0.20 o 
  -1   1   4     2163.81     2087.66     16.43 o 
   0   1   4      101.24       96.73      1.11 o 
   1   1   4     2308.25     2238.10     20.69 o 
   2   1   4       12.74       19.84      0.68 o 
   3   1   4      257.26      289.73      2.73 o 
   4   1   4      390.23      369.06      3.67 o 
   5   1   4     3299.92     3140.72     29.08 o 
   6   1   4      959.61     1027.74     10.44 o 
   7   1   4        3.44        4.82      0.49 o 
   8   1   4      322.78      343.76      3.64 o 
   9   1   4        8.37        9.66      0.76 o 
  10   1   4        0.12        0.36      0.87 o 
  11   1   4      221.46      216.77      3.37 o 
  12   1   4      185.21      206.78      3.43 o 
  13   1   4       45.56       47.83      2.31 o 
  14   1   4      138.75      147.08      3.75 o 
  15   1   4        0.03        3.46      2.27 o 
  16   1   4       20.03       16.84      6.76 o 
 -18   2   4        2.34        1.18      4.20 o 
 -17   2   4      101.37      116.58      3.80 o 
 -16   2   4        2.69        1.05      1.67 o 
 -15   2   4        0.77        0.27      1.27 o 
 -14   2   4        5.15        3.96      1.13 o 
 -13   2   4       77.38       62.17      1.87 o 
 -12   2   4        2.58       -0.82      0.82 o 
 -11   2   4       42.49       51.67      2.24 o 
 -10   2   4      450.92      404.25      4.50 o 
  -9   2   4      407.33      420.21      4.59 o 
  -8   2   4      299.99      312.34      3.49 o 
  -7   2   4     1091.76     1172.06     11.05 o 
  -6   2   4      196.91      244.98      3.76 o 
  -5   2   4      434.96      485.03      4.69 o 
  -4   2   4      105.17      131.70      1.36 o 
  -3   2   4     1166.31     1228.74     12.29 o 
  -2   2   4      498.52      545.80      5.57 o 
  -1   2   4        0.47        0.97      0.56 o 
   0   2   4      543.72      624.12      5.92 o 
   1   2   4      305.09      292.10      3.12 o 
   2   2   4        4.81        6.19      0.29 o 
   3   2   4        2.24        3.18      0.32 o 
   4   2   4      298.44      265.07      2.75 o 
   5   2   4        0.02        3.83      0.44 o 
   6   2   4     2739.64     2725.89     25.34 o 
   7   2   4       46.90       33.51      0.92 o 
   8   2   4      138.82      131.87      1.77 o 
   9   2   4      389.77      364.02      4.23 o 
  10   2   4       14.87       12.25      1.24 o 
  11   2   4      217.66      233.72      3.56 o 
  12   2   4       93.68       97.72      2.48 o 
  13   2   4       80.65       80.60      2.78 o 
  14   2   4      328.01      338.75      5.63 o 
  15   2   4       85.66       85.51      7.54 o 
 -18   3   4       10.47       16.84      6.87 o 
 -17   3   4       10.61        7.91      2.25 o 
 -16   3   4       50.14       55.60      2.74 o 
 -15   3   4        0.00        2.68      1.51 o 
 -14   3   4        0.23        1.61      1.31 o 
 -13   3   4       38.03       46.06      1.75 o 
 -12   3   4       13.06       15.89      1.05 o 
 -11   3   4      347.96      335.07      4.31 o 
 -10   3   4      243.45      242.55      3.21 o 
  -9   3   4       87.23       68.78      1.26 o 
  -8   3   4       54.48       60.83      1.02 o 
  -7   3   4       65.53       59.15      0.97 o 
  -6   3   4      179.60      192.27      2.29 o 
  -5   3   4      380.37      438.88      4.04 o 
  -4   3   4       35.71       41.29      1.11 o 
  -3   3   4       52.36       59.02      1.02 o 
  -2   3   4     2277.37     2201.50     20.39 o 
  -1   3   4       50.01       53.32      1.54 o 
   0   3   4       87.53      103.29      1.06 o 
   1   3   4       23.99       24.72      0.81 o 
   2   3   4       77.06       62.84      0.84 o 
   3   3   4      324.71      318.05      3.23 o 
   4   3   4       22.37       23.20      0.71 o 
   5   3   4       56.09       46.28      1.20 o 
   6   3   4       42.52       43.14      1.01 o 
   7   3   4      359.02      329.87      3.51 o 
   8   3   4       63.41       71.94      1.62 o 
   9   3   4      615.39      599.22      6.53 o 
  10   3   4      324.57      325.84      4.67 o 
  11   3   4      946.17      923.25     15.21 o 
  12   3   4       22.21       26.12      1.59 o 
  13   3   4        3.93        7.58      2.05 o 
  14   3   4       21.88       23.22      2.01 o 
  15   3   4        3.04        0.85      3.03 o 
 -17   4   4      255.13      245.38      8.32 o 
 -16   4   4      113.70      119.17      3.62 o 
 -15   4   4       68.30       73.94      3.69 o 
 -14   4   4        0.95        3.00      1.36 o 
 -13   4   4        0.44        0.42      1.29 o 
 -12   4   4      150.25      138.58      2.84 o 
 -11   4   4      180.54      184.17      2.56 o 
 -10   4   4        6.42        1.60      0.62 o 
  -9   4   4      370.33      348.63      3.66 o 
  -8   4   4      250.43      249.46      2.93 o 
  -7   4   4       15.83       17.72      0.75 o 
  -6   4   4     2425.88     2436.13     24.24 o 
  -5   4   4       33.32       26.02      0.73 o 
  -4   4   4      204.49      216.82      2.73 o 
  -3   4   4      417.22      461.53      5.53 o 
  -2   4   4     1282.19     1402.03     13.37 o 
  -1   4   4      356.27      372.87      3.96 o 
   0   4   4     1663.14     1797.54     17.91 o 
   1   4   4       60.36       65.92      1.70 o 
   2   4   4       73.84       53.91      0.89 o 
   3   4   4      648.44      619.38      6.01 o 
   4   4   4      357.82      343.49      3.54 o 
   5   4   4      296.17      315.77      3.33 o 
   6   4   4      277.54      268.20      3.65 o 
   7   4   4      963.01      925.37      8.97 o 
   8   4   4       30.74       25.03      1.03 o 
   9   4   4       82.27       95.14      1.88 o 
  10   4   4       95.61       99.22      2.22 o 
  11   4   4       12.50       17.48      1.45 o 
  12   4   4       32.46       34.59      1.86 o 
  13   4   4      124.04      130.28      3.78 o 
  14   4   4       44.14       50.34      3.02 o 
  15   4   4       39.77       41.83      8.51 o 
 -16   5   4       10.28        9.70      3.50 o 
 -15   5   4      177.75      187.32      4.58 o 
 -14   5   4       10.35        9.48      1.57 o 
 -13   5   4      187.58      181.25      3.56 o 
 -12   5   4       82.00       76.99      3.18 o 
 -11   5   4      189.66      189.66      2.94 o 
 -10   5   4       22.09       30.35      1.34 o 
  -9   5   4      127.54      112.76      2.11 o 
  -8   5   4      508.04      535.14      5.78 o 
  -7   5   4      135.28      133.58      2.02 o 
  -6   5   4       34.00       36.01      1.35 o 
  -5   5   4      266.30      237.29      5.58 o 
  -4   5   4        7.71       10.11      0.63 o 
  -3   5   4      820.90      816.44      9.08 o 
  -2   5   4      377.18      404.82      5.65 o 
  -1   5   4     1510.68     1530.24     15.35 o 
   0   5   4      526.63      550.78      5.76 o 
   1   5   4      765.11      800.56      7.66 o 
   2   5   4     1423.61     1433.45     13.47 o 
   3   5   4      301.42      305.21      3.21 o 
   4   5   4       70.45       59.85      1.12 o 
   5   5   4       34.64       41.10      1.03 o 
   6   5   4      800.71      764.16      7.50 o 
   7   5   4      171.91      149.34      2.02 o 
   8   5   4        3.85        5.57      0.75 o 
   9   5   4        4.41        4.82      0.93 o 
  10   5   4      127.77      131.04      2.56 o 
  11   5   4      114.24      105.47      2.90 o 
  12   5   4       11.85       14.03      1.82 o 
  13   5   4      263.17      254.81      5.40 o 
  14   5   4      388.22      385.80      7.87 o 
 -16   6   4       19.42       11.63      3.67 o 
 -15   6   4      104.14      107.41      3.91 o 
 -14   6   4        1.21        1.18      1.73 o 
 -13   6   4       50.70       50.82      2.64 o 
 -12   6   4      408.38      393.35      5.75 o 
 -11   6   4       32.45       41.70      1.65 o 
 -10   6   4      108.80      111.60      2.47 o 
  -9   6   4        0.00        0.39      0.68 o 
  -8   6   4      164.95      167.43      2.32 o 
  -7   6   4        5.13        6.22      0.64 o 
  -6   6   4      125.08      130.58      2.07 o 
  -5   6   4       17.53       21.13      0.94 o 
  -4   6   4     1673.36     1721.77     18.75 o 
  -3   6   4      568.09      554.08      6.39 o 
  -2   6   4      497.21      519.09      6.57 o 
  -1   6   4       88.18       87.27      1.37 o 
   0   6   4      523.36      573.65      6.06 o 
   1   6   4      437.44      413.71      4.19 o 
   2   6   4      213.10      218.67      2.46 o 
   3   6   4      119.72      116.54      1.61 o 
   4   6   4      628.28      591.65      5.89 o 
   5   6   4       53.57       53.63      1.44 o 
   6   6   4      139.56      134.13      1.93 o 
   7   6   4        5.28        6.66      0.75 o 
   8   6   4      108.93       97.18      1.92 o 
   9   6   4      974.91     1015.15     10.75 o 
  10   6   4       63.18       59.86      2.63 o 
  11   6   4        5.02        3.27      1.48 o 
  12   6   4      102.56      105.14      3.69 o 
  13   6   4        0.77        4.26      2.22 o 
  14   6   4       91.99       84.43      6.71 o 
 -15   7   4       53.74       47.30      3.49 o 
 -14   7   4       47.96       58.29      3.33 o 
 -13   7   4       37.00       35.25      2.07 o 
 -12   7   4       17.66       17.76      1.72 o 
 -11   7   4        5.03        5.90      1.33 o 
 -10   7   4        1.13        0.82      1.10 o 
  -9   7   4       15.37       12.30      1.07 o 
  -8   7   4      455.87      459.10      5.67 o 
  -7   7   4      356.47      372.03      4.70 o 
  -6   7   4       60.06       60.76      1.54 o 
  -5   7   4       72.41       76.69      1.64 o 
  -4   7   4      272.60      260.82      3.44 o 
  -3   7   4       33.94       38.18      1.20 o 
  -2   7   4        2.39        4.40      0.65 o 
  -1   7   4        0.03        0.43      0.54 o 
   0   7   4        6.25        5.89      0.60 o 
   1   7   4        0.89        0.76      0.53 o 
   2   7   4      341.77      334.46      3.57 o 
   3   7   4      229.65      235.67      2.72 o 
   4   7   4       89.81       88.49      3.04 o 
   5   7   4       48.83       46.53      1.28 o 
   6   7   4       24.67       24.13      1.11 o 
   7   7   4        0.31        2.54      0.86 o 
   8   7   4       87.76       86.47      2.20 o 
   9   7   4      101.43      102.24      2.68 o 
  10   7   4       10.89       14.77      1.68 o 
  11   7   4       25.37       22.58      3.18 o 
  12   7   4        3.44        3.43      2.16 o 
  13   7   4        3.50        3.38      3.62 o 
 -14   8   4        0.00        0.40      3.58 o 
 -13   8   4      108.98      111.89      3.76 o 
 -12   8   4       46.36       47.61      2.83 o 
 -11   8   4       39.26       39.37      2.06 o 
 -10   8   4      277.85      276.40      4.54 o 
  -9   8   4      142.52      149.59      2.73 o 
  -8   8   4        0.37       -0.22      0.91 o 
  -7   8   4        2.50        3.14      0.96 o 
  -6   8   4      265.85      285.22      3.90 o 
  -5   8   4       58.98       59.82      3.44 o 
  -4   8   4       15.44       19.54      1.01 o 
  -3   8   4        2.51        3.83      0.77 o 
  -2   8   4      113.86      124.68      2.11 o 
  -1   8   4      201.31      203.74      2.90 o 
   0   8   4       77.17       68.64      1.45 o 
   1   8   4       56.26       50.35      1.33 o 
   2   8   4       46.15       49.39      1.26 o 
   3   8   4       64.60       64.70      1.40 o 
   4   8   4      301.48      303.30      3.70 o 
   5   8   4        3.44        4.80      0.84 o 
   6   8   4       68.18       65.11      1.70 o 
   7   8   4      275.52      282.31      3.67 o 
   8   8   4        3.35        2.30      1.57 o 
   9   8   4       36.14       40.77      2.03 o 
  10   8   4        0.03        2.41      1.77 o 
  11   8   4       10.33       10.79      2.23 o 
  12   8   4      201.88      199.79      5.32 o 
  13   8   4        3.38        4.37      6.99 o 
 -13   9   4        6.80        8.95      2.37 o 
 -12   9   4       18.60       18.90      2.11 o 
 -11   9   4        5.83        8.56      1.74 o 
 -10   9   4       35.96       40.49      2.01 o 
  -9   9   4        9.87       11.65      1.47 o 
  -8   9   4       86.78       82.65      2.76 o 
  -7   9   4      312.72      304.32      4.26 o 
  -6   9   4      224.50      238.33      3.53 o 
  -5   9   4       11.64        9.68      1.01 o 
  -4   9   4       91.68       91.93      2.05 o 
  -3   9   4      512.04      520.28      6.34 o 
  -2   9   4        0.83        1.10      0.84 o 
  -1   9   4       69.99       69.66      1.81 o 
   0   9   4       45.05       44.69      1.63 o 
   1   9   4       78.82       92.10      2.01 o 
   2   9   4      576.93      567.23      6.83 o 
   3   9   4      133.49      135.42      2.50 o 
   4   9   4      225.65      218.17      3.35 o 
   5   9   4       38.98       40.36      1.64 o 
   6   9   4       10.55       11.11      1.09 o 
   7   9   4      161.13      160.76      3.05 o 
   8   9   4       31.88       36.98      2.80 o 
   9   9   4      102.40       97.87      3.14 o 
  10   9   4      387.20      400.63      7.19 o 
  11   9   4       47.12       42.61      3.40 o 
  12   9   4       10.84        7.57      6.06 o 
 -12  10   4       10.08        6.67      2.56 o 
 -11  10   4        6.97        9.50      2.09 o 
 -10  10   4      240.89      245.72      4.71 o 
  -9  10   4      165.57      171.85      3.76 o 
  -8  10   4       16.81       17.32      1.43 o 
  -7  10   4        0.33        0.25      1.33 o 
  -6  10   4        5.14        5.35      1.15 o 
  -5  10   4       16.70       15.19      1.21 o 
  -4  10   4        8.72        9.06      1.17 o 
  -3  10   4      193.59      193.03      3.18 o 
  -2  10   4        0.00        0.30      1.03 o 
  -1  10   4       16.61       17.72      1.29 o 
   0  10   4       31.52       29.14      1.59 o 
   1  10   4      180.88      175.55      3.27 o 
   2  10   4        0.39        1.49      1.16 o 
   3  10   4       25.05       25.38      1.44 o 
   4  10   4      181.83      196.48      3.44 o 
   5  10   4       16.15       18.03      1.45 o 
   6  10   4        5.11        4.56      1.50 o 
   7  10   4        5.05        5.68      1.76 o 
   8  10   4       22.01       21.88      2.32 o 
   9  10   4       10.38       12.89      2.43 o 
  10  10   4        0.02       -1.39      2.70 o 
 -11  11   4       30.34       26.49      3.16 o 
 -10  11   4       24.43       24.33      2.70 o 
  -9  11   4        9.12        7.64      2.05 o 
  -8  11   4      309.15      323.47      5.49 o 
  -7  11   4       52.81       53.11      2.99 o 
  -6  11   4        1.94        0.34      1.39 o 
  -5  11   4       34.82       33.65      1.66 o 
  -4  11   4       91.43       90.99      2.97 o 
  -3  11   4       19.70       20.89      1.50 o 
  -2  11   4       13.74       17.31      1.49 o 
  -1  11   4      462.88      483.53      6.82 o 
   0  11   4        0.01        0.01      1.33 o 
   1  11   4      438.14      434.36      6.29 o 
   2  11   4       37.31       37.14      1.87 o 
   3  11   4      133.51      137.26      3.16 o 
   4  11   4       36.42       35.93      2.27 o 
   5  11   4        1.43       -1.22      1.63 o 
   6  11   4       80.88       77.90      5.26 o 
   7  11   4       14.58       12.71      2.80 o 
   8  11   4        4.25       -2.33      5.36 o 
   9  11   4       50.92       47.27      6.01 o 
  -9  12   4        0.15       -2.08      2.62 o 
  -8  12   4      163.54      162.88      4.50 o 
  -7  12   4      218.19      218.83      4.68 o 
  -6  12   4       51.94       58.84      3.12 o 
  -5  12   4        9.10       10.16      1.82 o 
  -4  12   4        0.13        3.24      1.95 o 
  -3  12   4      157.53      156.55      3.88 o 
  -2  12   4       96.42       93.87      3.13 o 
  -1  12   4        0.41       -0.31      1.56 o 
   0  12   4        0.61       -1.50      1.50 o 
   1  12   4       33.17       35.20      2.15 o 
   2  12   4        0.92        0.49      1.65 o 
   3  12   4        0.04        1.69      1.89 o 
   4  12   4        2.35        2.28      2.36 o 
   5  12   4       23.87       21.98      3.00 o 
   6  12   4        8.69        3.63      4.34 o 
  -7  13   4       39.87       31.34      6.82 o 
  -6  13   4       13.08       14.97      5.88 o 
  -5  13   4       10.78       10.32      2.59 o 
  -4  13   4       63.11       48.00      2.94 o 
  -3  13   4        7.93       11.88      3.00 o 
  -2  13   4       30.28       34.56      2.75 o 
  -1  13   4        9.81        5.81      2.40 o 
   0  13   4       34.22       28.86      2.72 o 
   1  13   4        2.31        5.56      2.78 o 
   2  13   4        8.56        8.28      3.13 o 
   3  13   4        7.87       12.06      5.24 o 
   4  13   4       24.44       25.23      6.41 o 
 -17   0   5        4.69        4.33      2.57 o 
 -15   0   5       61.24       66.07      3.45 o 
 -13   0   5      860.54      870.81     14.22 o 
 -11   0   5       12.25       12.06      1.15 o 
  -9   0   5       83.56      131.21      2.35 o 
  -7   0   5      297.52      324.20      4.67 o 
  -5   0   5        5.47        7.46      0.54 o 
  -3   0   5     1194.31     1236.75     16.32 o 
  -1   0   5     1086.76      949.65     11.25 o 
   1   0   5      468.74      519.94      8.23 o 
   3   0   5      174.59      275.46      3.97 o 
   5   0   5       15.45       15.92      0.97 o 
   7   0   5       15.78       18.81      1.11 o 
   9   0   5     1036.92      956.17     15.38 o 
  11   0   5      216.67      236.13      5.15 o 
  13   0   5       69.68       63.97      9.85 o 
  15   0   5      130.90      108.65      9.38 o 
 -18   1   5       38.74       37.40      3.70 o 
 -17   1   5       41.51       52.70      3.17 o 
 -16   1   5       99.79      105.03      2.85 o 
 -15   1   5       12.29       13.43      1.33 o 
 -14   1   5       27.22       30.69      1.52 o 
 -13   1   5       73.90       78.86      1.94 o 
 -12   1   5        8.14       11.08      0.90 o 
 -11   1   5      184.69      158.47      2.45 o 
 -10   1   5       25.68       27.08      1.00 o 
  -9   1   5     1074.33     1160.49     11.02 o 
  -8   1   5       21.11       15.30      0.66 o 
  -7   1   5      756.28      755.49      7.24 o 
  -6   1   5      215.41      235.45      2.47 o 
  -5   1   5      471.61      529.26      5.11 o 
  -4   1   5       29.39       28.73      0.61 o 
  -2   1   5     1760.54     1836.89     15.21 o 
  -1   1   5      946.83     1097.46     10.97 o 
   0   1   5     5656.30     5414.22     57.53 o 
   1   1   5     2504.74     2548.72     23.57 o 
   2   1   5       41.24       60.57      1.41 o 
   3   1   5        3.41        2.33      0.29 o 
   4   1   5       54.80       68.91      1.23 o 
   5   1   5      850.04      914.35      8.73 o 
   6   1   5      382.15      414.38      4.21 o 
   7   1   5      181.36      169.20      2.07 o 
   8   1   5      240.66      233.39      2.70 o 
   9   1   5      262.10      249.77      3.17 o 
  10   1   5      197.24      186.36      3.02 o 
  11   1   5      129.13      127.27      2.90 o 
  12   1   5       91.94       85.58      2.68 o 
  13   1   5      115.41      116.92      3.55 o 
  14   1   5       24.91       31.28      2.49 o 
  15   1   5       23.95       22.20      3.97 o 
 -18   2   5       18.19       15.99      4.36 o 
 -17   2   5       13.29       13.24      2.13 o 
 -16   2   5       78.56       78.45      3.03 o 
 -15   2   5        0.22        1.64      1.38 o 
 -14   2   5        1.00        1.14      1.09 o 
 -13   2   5      131.54      131.67      2.45 o 
 -12   2   5       33.54       30.50      1.44 o 
 -11   2   5       23.18       22.72      1.04 o 
 -10   2   5      301.57      293.65      3.44 o 
  -9   2   5     1682.67     1520.45     14.33 o 
  -8   2   5      155.47      188.04      2.14 o 
  -7   2   5      252.82      253.69      2.69 o 
  -6   2   5     1812.96     1870.52     17.42 o 
  -5   2   5     1241.91     1376.03     12.87 o 
  -4   2   5      759.60      867.94      8.38 o 
  -3   2   5      620.06      649.81      6.63 o 
  -2   2   5      931.26     1002.33      9.41 o 
  -1   2   5     1577.58     1604.79     13.59 o 
   0   2   5     5416.62     5226.94     78.66 o 
   1   2   5        7.64        4.16      0.37 o 
   2   2   5     1443.42     1513.34     15.14 o 
   3   2   5     1019.75     1140.04     10.74 o 
   4   2   5      156.51      159.56      1.84 o 
   5   2   5        8.67       14.75      0.62 o 
   6   2   5      148.22      174.55      2.07 o 
   7   2   5        7.11        7.31      0.62 o 
   8   2   5      188.00      172.70      2.19 o 
   9   2   5        0.31        2.94      0.83 o 
  10   2   5       17.97       17.72      1.18 o 
  11   2   5      190.47      199.35      4.19 o 
  12   2   5        1.19        2.01      1.38 o 
  13   2   5       55.31       60.92      4.89 o 
  14   2   5       48.74       56.82      3.83 o 
  15   2   5       81.31       95.55      9.20 o 
 -17   3   5        4.30        6.34      2.18 o 
 -16   3   5       34.97       39.86      2.17 o 
 -15   3   5       95.62       98.39      2.94 o 
 -14   3   5       51.00       52.99      2.30 o 
 -13   3   5      148.07      154.17      2.77 o 
 -12   3   5      224.75      212.86      3.16 o 
 -11   3   5     1190.16     1194.21     12.30 o 
 -10   3   5        0.47        1.89      0.65 o 
  -9   3   5       12.01        9.58      0.91 o 
  -8   3   5       10.63       14.82      0.65 o 
  -7   3   5       50.75       42.87      1.33 o 
  -6   3   5      116.05      121.75      1.48 o 
  -5   3   5      158.10      159.80      1.74 o 
  -4   3   5      113.32      124.07      1.70 o 
  -3   3   5       86.69       92.67      1.26 o 
  -2   3   5      241.51      260.72      2.86 o 
  -1   3   5      197.44      187.28      2.16 o 
   0   3   5      288.42      318.85      2.83 o 
   1   3   5      177.60      169.25      2.09 o 
   2   3   5      952.97     1006.24      9.51 o 
   3   3   5       85.72      119.59      1.45 o 
   4   3   5       44.65       54.04      1.00 o 
   5   3   5       81.48       83.96      1.29 o 
   7   3   5     1175.42     1160.18     11.11 o 
   8   3   5        0.25       -0.05      0.64 o 
   9   3   5        3.04        4.41      1.16 o 
  10   3   5      402.93      415.61      5.92 o 
  11   3   5      199.86      190.54      3.59 o 
  12   3   5        4.67        5.46      1.50 o 
  13   3   5       19.69       23.33      2.57 o 
  14   3   5        3.64       -0.58      2.28 o 
 -17   4   5      125.63      121.85      8.30 o 
 -16   4   5        0.98       -0.24      1.87 o 
 -15   4   5        9.98       11.73      1.63 o 
 -14   4   5      190.53      198.54      3.78 o 
 -13   4   5       96.55       89.51      2.51 o 
 -12   4   5        3.21        0.09      1.05 o 
 -11   4   5       91.03       87.28      1.93 o 
 -10   4   5        1.89        1.62      0.65 o 
  -9   4   5      943.61      886.87      8.58 o 
  -8   4   5      444.93      464.86      4.68 o 
  -7   4   5        6.69        3.72      0.46 o 
  -6   4   5      100.50       99.26      1.46 o 
  -5   4   5      817.97      890.84     12.84 o 
  -4   4   5      174.57      185.72      2.04 o 
  -3   4   5       43.73       47.66      0.91 o 
  -2   4   5       11.83       14.98      0.82 o 
  -1   4   5      984.28     1075.11     10.86 o 
   0   4   5        0.06        0.39      0.38 o 
   1   4   5     2382.40     2477.95     23.00 o 
   2   4   5     1335.24     1324.16     12.46 o 
   3   4   5      923.77      949.94      9.07 o 
   4   4   5        0.32        0.44      0.47 o 
   5   4   5     1809.91     1680.29     22.18 o 
   6   4   5      220.72      224.39      2.61 o 
   7   4   5      463.19      438.07      4.57 o 
   8   4   5      419.30      404.60      4.33 o 
   9   4   5        2.18        2.93      0.92 o 
  10   4   5        0.44        2.94      1.20 o 
  11   4   5      212.58      223.65      3.99 o 
  12   4   5       49.05       41.52      2.24 o 
  13   4   5       26.66       29.11      2.26 o 
  14   4   5        0.00       -1.92      2.82 o 
 -16   5   5       34.46       32.91      2.68 o 
 -15   5   5      136.57      144.28      3.98 o 
 -14   5   5       26.27       28.31      2.00 o 
 -13   5   5       78.74       77.65      3.06 o 
 -12   5   5      116.55      106.27      2.62 o 
 -11   5   5      252.92      233.18      3.41 o 
 -10   5   5      115.66      114.96      2.13 o 
  -9   5   5     1049.03     1005.62     10.42 o 
  -8   5   5      823.62      793.71      8.30 o 
  -7   5   5      143.72      138.87      1.93 o 
  -6   5   5      576.07      598.54      6.89 o 
  -5   5   5        9.72        7.29      0.71 o 
  -4   5   5      186.57      198.89      2.67 o 
  -3   5   5       27.57       20.65      0.89 o 
  -2   5   5      750.03      746.20     12.20 o 
  -1   5   5     4017.00     3786.75     78.05 o 
   0   5   5     1740.00     1686.21     30.34 o 
   1   5   5      270.20      302.02      3.15 o 
   2   5   5       18.61       28.78      0.84 o 
   3   5   5      929.70      974.82      9.33 o 
   4   5   5      633.54      645.87      6.37 o 
   5   5   5      154.11      136.26      1.85 o 
   6   5   5      420.37      402.47      4.25 o 
   7   5   5        6.12        5.74      0.73 o 
   8   5   5        0.30        0.34      0.89 o 
   9   5   5       52.47       47.44      1.80 o 
  10   5   5       67.69       64.34      2.30 o 
  11   5   5      124.07      129.60      3.73 o 
  12   5   5      219.21      222.83      4.90 o 
  13   5   5       54.33       53.05      3.31 o 
  14   5   5      188.01      135.92     14.04 o 
 -16   6   5      218.10      196.90     19.66 o 
 -15   6   5       46.37       50.26      2.64 o 
 -14   6   5       80.04       76.55      3.15 o 
 -13   6   5       87.19       86.83      3.00 o 
 -12   6   5      140.49      147.18      3.52 o 
 -11   6   5       96.56       86.46      2.84 o 
 -10   6   5       92.82       96.12      2.34 o 
  -9   6   5       63.30       51.87      1.85 o 
  -8   6   5      112.48      104.69      1.99 o 
  -7   6   5        4.74        7.64      0.77 o 
  -6   6   5      464.39      450.82      5.41 o 
  -5   6   5       15.49       16.41      1.05 o 
  -4   6   5      114.44      129.01      2.57 o 
  -3   6   5       60.93       63.59      1.36 o 
  -2   6   5       68.82       79.90      1.40 o 
  -1   6   5       32.23       24.12      0.88 o 
   0   6   5       45.99       50.58      1.09 o 
   1   6   5      163.33      189.92      2.27 o 
   2   6   5       25.52       23.98      0.88 o 
   3   6   5        0.03        0.15      0.63 o 
   4   6   5       50.00       48.94      1.17 o 
   5   6   5        7.98        6.88      0.69 o 
   6   6   5      129.21      122.33      1.87 o 
   7   6   5       16.63       15.78      0.88 o 
   8   6   5      589.01      614.65      7.40 o 
   9   6   5      114.88      111.44      3.27 o 
  10   6   5       15.33       19.02      1.77 o 
  11   6   5        6.89        7.33      3.36 o 
  12   6   5      274.87      264.51      5.60 o 
  13   6   5        3.67        3.23      2.61 o 
 -15   7   5        5.98        5.95      2.36 o 
 -14   7   5      248.99      247.95      5.26 o 
 -13   7   5       21.09       22.41      1.91 o 
 -12   7   5       23.89       29.38      1.95 o 
 -11   7   5      124.20      121.58      2.90 o 
 -10   7   5      782.88      784.15     10.14 o 
  -9   7   5        0.00        0.11      0.92 o 
  -8   7   5       43.75       43.58      1.58 o 
  -7   7   5       10.91       12.72      0.94 o 
  -6   7   5      502.56      489.02      5.91 o 
  -5   7   5        1.17        1.05      0.73 o 
  -4   7   5     1340.19     1356.32     15.00 o 
  -3   7   5        1.57        1.26      0.64 o 
  -2   7   5      216.63      241.52      3.22 o 
  -1   7   5        2.88        2.36      0.58 o 
   0   7   5      530.09      525.18      5.69 o 
   1   7   5      184.54      200.71      2.38 o 
   2   7   5        0.27        0.76      0.57 o 
   3   7   5      891.44      825.69     11.15 o 
   4   7   5       16.87       21.77      0.88 o 
   5   7   5        9.52       10.88      1.15 o 
   6   7   5       25.85       23.95      1.04 o 
   7   7   5      297.95      294.02      3.72 o 
   8   7   5       97.80       98.22      2.59 o 
   9   7   5       47.81       44.03      2.17 o 
  10   7   5      104.87       99.91      3.41 o 
  11   7   5        4.83        8.14      2.16 o 
  12   7   5      318.95      319.26      6.50 o 
  13   7   5       18.72        7.47      4.34 o 
 -14   8   5       15.67       11.49      2.41 o 
 -13   8   5       23.88       28.13      2.26 o 
 -12   8   5        1.25        1.29      2.15 o 
 -11   8   5      138.40      134.33      3.24 o 
 -10   8   5        1.78        1.20      1.40 o 
  -9   8   5      179.08      184.77      3.09 o 
  -8   8   5       17.21       18.58      1.30 o 
  -7   8   5      401.97      403.93      5.18 o 
  -6   8   5       37.60       41.11      1.66 o 
  -5   8   5        8.90        7.01      0.87 o 
  -4   8   5      151.59      143.84      2.40 o 
  -3   8   5      723.35      722.32      8.37 o 
  -2   8   5      740.03      753.03      8.67 o 
  -1   8   5      118.27      122.42      2.14 o 
   0   8   5        6.36        7.26      0.79 o 
   1   8   5      943.89      950.32      9.93 o 
   2   8   5      156.46      158.89      2.35 o 
   3   8   5        1.27        0.89      0.73 o 
   4   8   5       40.60       38.67      1.55 o 
   5   8   5       22.53       20.92      1.05 o 
   6   8   5      227.94      221.06      3.34 o 
   7   8   5       80.21       78.79      2.14 o 
   8   8   5        4.68        6.04      1.57 o 
   9   8   5        4.20        4.35      1.57 o 
  10   8   5       37.17       38.67      2.47 o 
  11   8   5       26.49       26.19      3.10 o 
  12   8   5       87.85       81.77      5.03 o 
 -13   9   5        8.53        8.20      2.30 o 
 -12   9   5        0.71       -0.51      1.92 o 
 -11   9   5       63.27       59.91      2.80 o 
 -10   9   5      159.73      168.91      3.59 o 
  -9   9   5        0.74       -0.25      1.99 o 
  -8   9   5      109.69      121.07      2.62 o 
  -7   9   5        6.51        6.41      1.08 o 
  -6   9   5      196.81      198.35      3.19 o 
  -5   9   5       28.72       25.97      1.31 o 
  -4   9   5       66.62       63.95      1.86 o 
  -3   9   5       61.36       65.52      1.82 o 
  -2   9   5       45.66       45.25      1.65 o 
  -1   9   5       71.28       78.27      1.93 o 
   0   9   5      378.37      371.87      4.83 o 
   1   9   5        4.63        3.68      0.99 o 
   2   9   5        2.93        3.78      0.98 o 
   3   9   5       81.89       85.95      2.12 o 
   4   9   5        0.24       -0.25      1.03 o 
   5   9   5       10.00        9.41      1.33 o 
   6   9   5       62.27       63.80      2.49 o 
   7   9   5       53.24       58.62      2.88 o 
   8   9   5      368.49      387.74      6.76 o 
   9   9   5       39.55       39.10      4.87 o 
  10   9   5       21.83       20.77      2.82 o 
  11   9   5       50.22       39.32      4.86 o 
 -12  10   5      155.38      148.33      4.74 o 
 -11  10   5      174.61      164.43      4.24 o 
 -10  10   5       14.97       19.66      2.25 o 
  -9  10   5       32.17       34.59      2.00 o 
  -8  10   5       53.21       55.70      2.22 o 
  -7  10   5       77.54       78.81      3.05 o 
  -6  10   5        3.89        5.23      1.18 o 
  -5  10   5        8.86       14.32      1.82 o 
  -4  10   5      308.34      313.07      4.42 o 
  -3  10   5      178.03      179.88      3.09 o 
  -2  10   5       59.40       57.69      2.00 o 
  -1  10   5       38.24       43.92      1.87 o 
   0  10   5       14.15       15.02      1.85 o 
   1  10   5        2.48        1.56      1.15 o 
   2  10   5      122.84      128.19      2.87 o 
   3  10   5        0.01        2.70      1.33 o 
   4  10   5       19.53       23.83      2.26 o 
   5  10   5        7.42        7.55      1.97 o 
   6  10   5       18.58       24.22      1.81 o 
   7  10   5        2.90       -0.69      2.00 o 
   8  10   5        6.95       -0.43      2.19 o 
   9  10   5       28.17       25.13      3.38 o 
  10  10   5        1.61        0.17      5.65 o 
 -11  11   5        0.82        2.27      3.10 o 
 -10  11   5        2.26       -0.31      2.09 o 
  -9  11   5       99.79       91.57      3.54 o 
  -8  11   5       15.70       21.28      1.82 o 
  -7  11   5        1.22       -0.75      1.52 o 
  -6  11   5        7.32        8.74      1.48 o 
  -5  11   5        0.26        0.82      1.28 o 
  -4  11   5       59.47       61.83      2.24 o 
  -3  11   5       18.16       17.60      1.56 o 
  -2  11   5       28.67       32.03      1.83 o 
  -1  11   5       16.86       15.38      1.49 o 
   0  11   5      180.30      180.09      3.59 o 
   1  11   5       66.20       65.63      2.48 o 
   2  11   5       21.15       24.47      1.85 o 
   3  11   5       96.83      107.45      3.22 o 
   4  11   5      180.60      188.81      4.61 o 
   5  11   5       91.66       96.71      4.42 o 
   6  11   5       88.54       94.88      8.62 o 
   7  11   5       11.39        8.77      2.62 o 
   8  11   5       49.48       49.16      4.40 o 
  -9  12   5       11.48        9.63      3.37 o 
  -8  12   5       11.50       12.54      2.27 o 
  -7  12   5       54.69       53.58      2.83 o 
  -6  12   5        0.05        2.23      2.59 o 
  -5  12   5        1.73       -0.32      1.71 o 
  -4  12   5       17.25       17.90      1.93 o 
  -3  12   5       17.66       15.67      1.79 o 
  -2  12   5       62.09       63.72      2.87 o 
  -1  12   5        6.19       10.53      2.13 o 
   0  12   5        0.26        1.69      1.76 o 
   1  12   5       24.76       23.20      2.93 o 
   2  12   5       42.47       43.28      2.44 o 
   3  12   5       40.67       47.15      3.05 o 
   4  12   5        1.26       -1.09      2.24 o 
   5  12   5       47.44       52.05      5.30 o 
  -7  13   5        1.14       -5.42      5.71 o 
  -6  13   5       13.27       10.90      3.16 o 
  -5  13   5       48.13       45.60      3.49 o 
  -4  13   5        0.40       -0.79      2.29 o 
  -3  13   5       42.08       38.67      2.59 o 
  -2  13   5       36.39       35.27      2.76 o 
  -1  13   5       34.00       27.14      2.68 o 
   0  13   5       59.04       57.14      3.96 o 
   1  13   5       14.87       14.28      3.32 o 
   2  13   5       28.22       25.58      5.53 o 
   3  13   5        2.83        3.03      5.77 o 
   4  13   5        0.25        8.56      7.17 o 
 -18   0   6       77.23      101.25      9.26 o 
 -16   0   6        3.88        6.04      2.01 o 
 -14   0   6      159.46      196.27      4.53 o 
 -12   0   6      934.80      885.96     14.35 o 
 -10   0   6      842.32      750.16     10.37 o 
  -8   0   6       42.17       53.17      1.40 o 
  -6   0   6      194.94      208.76      3.17 o 
  -2   0   6     1488.51     1514.22     19.95 o 
   0   0   6        0.94        0.29      0.52 o 
   2   0   6     3481.54     3395.55     51.34 o 
   4   0   6      171.52      171.45      2.79 o 
   6   0   6     1760.23     1539.22     20.55 o 
   8   0   6        0.18        1.27      0.91 o 
  10   0   6      219.02      214.59      5.99 o 
  12   0   6       75.07       82.87      4.32 o 
  14   0   6        0.25        6.52      3.29 o 
 -18   1   6       23.10       28.49      3.68 o 
 -17   1   6       10.62        7.99      1.97 o 
 -16   1   6        1.28        1.64      1.35 o 
 -15   1   6      346.95      366.65      5.07 o 
 -14   1   6        0.36       -0.16      1.02 o 
 -13   1   6        0.10       -0.23      0.89 o 
 -12   1   6        0.84        0.75      0.79 o 
 -11   1   6      179.61      166.81      2.55 o 
 -10   1   6      508.94      491.00      4.97 o 
  -9   1   6       10.59       16.75      0.68 o 
  -8   1   6     1269.07     1330.44     16.80 o 
  -7   1   6      732.09      763.76      7.34 o 
  -6   1   6      661.54      716.86      6.88 o 
  -5   1   6       85.48       89.30      3.09 o 
  -4   1   6       30.00       30.17      0.65 o 
  -3   1   6      214.81      193.70      2.04 o 
  -2   1   6      348.30      405.72      3.72 o 
  -1   1   6       94.14      132.80      1.62 o 
   0   1   6     3491.15     3554.99     35.10 o 
   1   1   6       37.38       42.94      0.82 o 
   2   1   6      749.82      829.54      8.46 o 
   3   1   6     2191.75     2300.82     22.90 o 
   4   1   6       42.78       57.42      0.99 o 
   5   1   6      569.86      570.69      5.63 o 
   6   1   6      423.45      381.41      3.96 o 
   7   1   6     1216.29     1162.74     11.14 o 
   8   1   6      337.32      329.53      3.62 o 
   9   1   6      170.23      157.91      2.69 o 
  10   1   6      102.32      106.28      2.69 o 
  11   1   6        6.58        8.83      1.62 o 
  12   1   6       14.03       14.61      1.82 o 
  13   1   6       23.76       24.81      2.16 o 
  14   1   6       15.16       18.73      3.79 o 
 -18   2   6        0.71        1.11      4.84 o 
 -17   2   6       12.53       13.44      2.17 o 
 -16   2   6      115.92      121.85      3.36 o 
 -15   2   6        1.52        4.38      1.38 o 
 -14   2   6      138.39      143.56      2.75 o 
 -13   2   6       45.16       55.19      1.78 o 
 -12   2   6       31.29       28.65      1.28 o 
 -11   2   6       88.59       69.36      2.30 o 
 -10   2   6        3.59        6.80      0.59 o 
  -9   2   6     1894.74     1789.27     16.81 o 
  -8   2   6      455.65      439.72      4.43 o 
  -7   2   6      709.48      789.42      7.58 o 
  -6   2   6      943.39      999.15      9.47 o 
  -5   2   6      986.87      948.43      8.99 o 
  -4   2   6      243.04      290.62      2.77 o 
  -3   2   6      247.62      238.45      2.30 o 
  -2   2   6        0.02        1.92      0.26 o 
  -1   2   6        0.38        0.45      0.33 o 
   0   2   6        0.05        0.77      0.34 o 
   1   2   6     1062.42     1208.76     12.17 o 
   2   2   6      293.85      307.95      3.40 o 
   3   2   6      137.30      137.25      2.91 o 
   4   2   6       23.99       16.44      0.74 o 
   5   2   6     2235.66     2135.37     19.97 o 
   6   2   6     1143.74     1080.91     10.35 o 
   7   2   6     1899.42     1751.43     18.22 o 
   8   2   6      188.72      194.13      2.44 o 
   9   2   6       84.59       74.00      1.89 o 
  10   2   6        3.51        6.08      1.32 o 
  11   2   6        1.25        0.66      1.47 o 
  12   2   6        4.10        7.10      1.73 o 
  13   2   6       16.70       17.00      2.17 o 
  14   2   6       28.87       24.58      2.78 o 
 -17   3   6        8.86        6.12      2.33 o 
 -16   3   6       78.51       84.98      3.07 o 
 -15   3   6      137.78      150.79      3.40 o 
 -14   3   6        3.92        5.30      1.34 o 
 -13   3   6      205.98      217.66      4.74 o 
 -12   3   6      101.60       90.95      2.03 o 
 -11   3   6       51.26       50.53      1.39 o 
 -10   3   6     1694.59     1602.50     15.16 o 
  -9   3   6       76.47       59.23      1.13 o 
  -8   3   6       49.52       28.66      0.84 o 
  -7   3   6        0.63        1.05      0.42 o 
  -6   3   6      920.91      919.91      8.76 o 
  -5   3   6     1752.10     1775.60     17.74 o 
  -4   3   6      147.09      172.29      2.07 o 
  -3   3   6     2333.31     2384.77     23.68 o 
  -2   3   6      525.46      563.66      5.86 o 
  -1   3   6        7.46       10.11      0.46 o 
   0   3   6      457.25      449.16      4.75 o 
   1   3   6      216.67      219.97      2.56 o 
   2   3   6      173.73      157.66      2.32 o 
   3   3   6      937.71      981.90     10.05 o 
   4   3   6       63.13       51.30      1.15 o 
   5   3   6      125.87      112.33      1.74 o 
   6   3   6      919.68      871.23      8.47 o 
   7   3   6      556.71      520.83      5.33 o 
   8   3   6        9.62        6.93      0.82 o 
   9   3   6        9.19        8.55      1.18 o 
  10   3   6      101.48       95.01      2.62 o 
  11   3   6        0.77        3.36      1.43 o 
  12   3   6       19.58       17.22      1.91 o 
  13   3   6      166.43      177.49      4.66 o 
  14   3   6       56.54       55.72     10.11 o 
 -17   4   6        0.91        1.99      2.46 o 
 -16   4   6       35.13       38.90      3.03 o 
 -15   4   6        0.00       -1.18      1.58 o 
 -14   4   6       90.49       90.83      3.03 o 
 -13   4   6        9.34       10.75      1.32 o 
 -12   4   6       62.45       70.65      2.18 o 
 -11   4   6      212.03      203.47      3.05 o 
 -10   4   6        6.91        6.29      0.70 o 
  -9   4   6      233.14      234.20      2.66 o 
  -8   4   6        5.19        1.24      0.49 o 
  -7   4   6      216.04      196.14      2.44 o 
  -6   4   6        4.20        2.43      0.46 o 
  -5   4   6     1676.57     1611.92     27.20 o 
  -4   4   6      396.77      404.17      9.05 o 
  -3   4   6       66.78       61.75      1.08 o 
  -2   4   6      392.02      366.65      3.98 o 
  -1   4   6      247.05      276.75      3.11 o 
   0   4   6      341.71      316.25      8.59 o 
   1   4   6      508.94      526.01      5.17 o 
   2   4   6     1428.41     1369.35     13.84 o 
   3   4   6       62.84       64.18      1.25 o 
   4   4   6       63.04       74.25      1.26 o 
   5   4   6     1085.68     1067.16     10.26 o 
   6   4   6       55.02       48.56      1.20 o 
   7   4   6        9.11       12.46      0.84 o 
   8   4   6      100.39       99.01      2.10 o 
   9   4   6       30.39       32.64      1.54 o 
  10   4   6        2.00        3.33      1.30 o 
  11   4   6       17.00       21.79      1.68 o 
  12   4   6        0.90       -1.88      1.88 o 
  13   4   6        0.31        1.82      2.64 o 
 -16   5   6       36.73       45.49      3.07 o 
 -15   5   6      164.97      171.06      4.24 o 
 -14   5   6      117.42      117.80      4.09 o 
 -13   5   6       45.81       44.74      2.45 o 
 -12   5   6        9.93        8.84      1.42 o 
 -11   5   6       90.68       97.14      2.36 o 
 -10   5   6      129.78      137.26      2.62 o 
  -9   5   6        0.06        0.18      0.69 o 
  -8   5   6       65.70       74.37      2.06 o 
  -7   5   6      941.34      918.48     10.33 o 
  -6   5   6      499.03      441.11      7.13 o 
  -5   5   6        7.17       14.63      0.76 o 
  -4   5   6       93.38      106.43      1.81 o 
  -3   5   6     1037.45     1074.10     10.95 o 
  -2   5   6        6.37        9.06      0.70 o 
  -1   5   6        4.08        3.75      0.50 o 
   0   5   6       85.12       89.51      1.72 o 
   1   5   6      405.13      388.02      3.96 o 
   2   5   6       43.80       36.58      0.94 o 
   3   5   6      950.17      907.89      8.76 o 
   4   5   6      355.70      316.04      3.41 o 
   5   5   6       44.54       46.85      1.18 o 
   6   5   6      148.13      150.54      2.11 o 
   7   5   6       39.00       40.03      1.40 o 
   8   5   6      402.42      382.83      4.98 o 
   9   5   6      167.67      170.93      2.97 o 
  10   5   6       45.66       51.66      3.84 o 
  11   5   6       29.28       31.41      1.94 o 
  12   5   6        0.08        3.21      2.45 o 
  13   5   6       13.64       13.67      3.06 o 
 -16   6   6        1.31        4.79      3.34 o 
 -15   6   6      187.15      190.30      4.70 o 
 -14   6   6        9.78        9.29      1.80 o 
 -13   6   6        6.81        7.44      1.58 o 
 -12   6   6        0.14       -1.33      1.33 o 
 -11   6   6      609.18      628.90      8.37 o 
 -10   6   6      226.96      241.41      3.89 o 
  -9   6   6       10.43       11.40      0.97 o 
  -8   6   6        8.04       11.35      0.88 o 
  -7   6   6      973.12     1045.04     11.73 o 
  -6   6   6      214.58      193.25      2.78 o 
  -5   6   6       36.51       36.44      1.22 o 
  -4   6   6        1.86        3.24      0.64 o 
  -3   6   6       75.68       77.74      1.51 o 
  -2   6   6       39.76       39.65      1.20 o 
  -1   6   6       19.77       18.09      0.84 o 
   0   6   6      151.87      140.80      1.96 o 
   1   6   6      102.17       86.32      1.35 o 
   2   6   6      449.79      454.99      4.66 o 
   3   6   6      101.01       87.17      1.45 o 
   4   6   6      332.84      323.02      3.54 o 
   5   6   6     1639.85     1630.59     16.59 o 
   6   6   6       97.60      101.27      1.92 o 
   7   6   6        0.82        1.94      0.81 o 
   8   6   6       33.76       32.34      1.54 o 
   9   6   6       95.82       96.38      2.60 o 
  10   6   6       31.30       35.04      2.28 o 
  11   6   6        2.18        3.17      2.19 o 
  12   6   6       66.84       65.68      4.55 o 
  13   6   6       32.63       23.83      6.41 o 
 -15   7   6       16.17       13.05      2.39 o 
 -14   7   6        1.35        0.18      1.89 o 
 -13   7   6        0.67       -0.27      1.53 o 
 -12   7   6       54.98       56.37      2.71 o 
 -11   7   6       17.92       18.33      1.49 o 
 -10   7   6       10.94        9.61      1.31 o 
  -9   7   6      143.72      133.89      2.47 o 
  -8   7   6        0.66        2.26      0.85 o 
  -7   7   6       44.92       43.31      1.54 o 
  -6   7   6       15.99       12.46      1.00 o 
  -5   7   6      142.87      155.25      2.45 o 
  -4   7   6      309.16      323.68      4.16 o 
  -3   7   6       69.30       66.64      1.56 o 
  -2   7   6      969.72     1007.72     10.42 o 
  -1   7   6       10.31       11.58      0.90 o 
   0   7   6      529.69      566.63      6.14 o 
   1   7   6       35.97       30.16      1.19 o 
   2   7   6        2.71        4.06      0.66 o 
   3   7   6      480.51      478.02      5.83 o 
   4   7   6      646.83      657.89     10.37 o 
   5   7   6      225.42      228.05      3.06 o 
   6   7   6        1.75        2.80      0.89 o 
   7   7   6        1.50        1.93      0.93 o 
   8   7   6        4.94        5.84      1.37 o 
   9   7   6      228.07      241.59      4.29 o 
  10   7   6       18.41       18.47      1.99 o 
  11   7   6       74.33       77.18      4.95 o 
  12   7   6        1.59        3.56      3.02 o 
 -14   8   6        7.55        7.86      2.33 o 
 -13   8   6       56.60       55.83      3.77 o 
 -12   8   6        2.36        4.97      1.62 o 
 -11   8   6       48.03       51.41      2.54 o 
 -10   8   6        0.69        0.93      1.31 o 
  -9   8   6       66.75       64.37      2.01 o 
  -8   8   6       13.01       14.93      1.17 o 
  -7   8   6      207.89      209.28      3.24 o 
  -6   8   6      327.77      302.79      4.13 o 
  -5   8   6       43.72       35.08      1.54 o 
  -4   8   6       83.95       81.04      1.84 o 
  -3   8   6       61.02       58.04      1.62 o 
  -2   8   6       25.17       27.94      1.39 o 
  -1   8   6      462.37      452.10      5.56 o 
   0   8   6       10.08       14.17      0.92 o 
   1   8   6      328.03      333.15      4.03 o 
   2   8   6      489.70      490.67      5.54 o 
   3   8   6      681.66      708.87      8.33 o 
   4   8   6       18.19       21.49      1.27 o 
   5   8   6        0.75        2.38      1.12 o 
   6   8   6       78.31       69.35      2.33 o 
   7   8   6       72.25       78.38      2.99 o 
   8   8   6        5.74        6.19      1.71 o 
   9   8   6       14.37       15.66      2.19 o 
  10   8   6      137.57      142.79      5.24 o 
  11   8   6      101.85       91.95      9.31 o 
 -13   9   6        3.34        3.61      2.26 o 
 -12   9   6      152.31      146.22      5.32 o 
 -11   9   6        2.23       -1.62      1.65 o 
 -10   9   6       16.69       18.78      1.62 o 
  -9   9   6       77.21       77.14      3.05 o 
  -8   9   6       31.75       32.20      1.53 o 
  -7   9   6        0.33       -0.78      1.03 o 
  -6   9   6        1.09        3.63      1.04 o 
  -5   9   6        0.21       -0.05      1.01 o 
  -4   9   6       80.46       76.03      2.02 o 
  -3   9   6      253.07      269.46      3.85 o 
  -2   9   6       23.97       22.04      1.23 o 
  -1   9   6       23.85       23.64      1.25 o 
   0   9   6       36.28       38.39      1.72 o 
   1   9   6       37.23       33.59      1.60 o 
   2   9   6       71.47       74.26      2.54 o 
   3   9   6       96.41      100.36      2.58 o 
   4   9   6      370.57      389.68      5.71 o 
   5   9   6       98.43       92.56      3.00 o 
   6   9   6       35.10       37.00      2.12 o 
   7   9   6       79.23       83.04      3.34 o 
   8   9   6       40.95       38.75      2.69 o 
   9   9   6        1.54       -1.02      2.16 o 
  10   9   6        0.92        1.25      2.84 o 
 -12  10   6        9.07       13.55      2.62 o 
 -11  10   6      108.24       98.49      3.72 o 
 -10  10   6        9.47        7.29      1.74 o 
  -9  10   6        1.33       -1.46      1.61 o 
  -8  10   6       36.22       31.85      1.67 o 
  -7  10   6       13.77       13.85      1.38 o 
  -6  10   6      109.03      105.77      2.64 o 
  -5  10   6       35.76       37.34      1.73 o 
  -4  10   6        7.24        7.80      1.23 o 
  -3  10   6       99.00       92.10      2.37 o 
  -2  10   6        0.14        2.50      1.12 o 
  -1  10   6      199.87      210.16      3.63 o 
   0  10   6       40.35       43.09      2.17 o 
   1  10   6      175.38      173.63      3.83 o 
   2  10   6        0.21        3.46      1.49 o 
   3  10   6        1.35        3.20      1.48 o 
   4  10   6       88.76       90.06      3.00 o 
   5  10   6       97.49       99.22      4.69 o 
   6  10   6       86.40       83.36      3.25 o 
   7  10   6        2.10        3.35      2.18 o 
   8  10   6       24.20       22.26      2.84 o 
   9  10   6       54.27       36.69      3.65 o 
 -11  11   6       57.44       61.87      7.22 o 
 -10  11   6        0.51        3.77      2.15 o 
  -9  11   6       41.76       41.91      2.51 o 
  -8  11   6      212.35      210.64      4.02 o 
  -7  11   6       11.40       10.53      1.79 o 
  -6  11   6       23.91       25.44      1.67 o 
  -5  11   6        0.00        0.84      1.37 o 
  -4  11   6       10.34       10.53      1.58 o 
  -3  11   6       14.69       13.69      1.74 o 
  -2  11   6        1.89        4.04      1.37 o 
  -1  11   6       61.75       62.67      2.59 o 
   0  11   6      135.47      136.77      3.55 o 
   1  11   6      149.80      152.32      3.77 o 
   2  11   6        0.18       -1.49      2.53 o 
   3  11   6       54.66       51.49      2.77 o 
   4  11   6        0.35        2.80      2.34 o 
   5  11   6       84.76       83.86      3.74 o 
   6  11   6       43.26       36.04      3.01 o 
   7  11   6       76.99       66.27      4.23 o 
   8  11   6      140.62      114.19     11.71 o 
  -9  12   6        3.80        2.15      4.32 o 
  -8  12   6       73.60       64.68      4.01 o 
  -7  12   6       49.30       46.04      2.55 o 
  -6  12   6       60.27       59.85      3.23 o 
  -5  12   6       65.14       61.01      3.02 o 
  -4  12   6       44.43       44.59      2.54 o 
  -3  12   6       35.77       40.82      2.17 o 
  -2  12   6      281.21      274.22      5.48 o 
  -1  12   6        0.12       -1.88      1.88 o 
   0  12   6       25.78       24.98      2.15 o 
   1  12   6        7.83        6.71      2.04 o 
   2  12   6      129.92      132.21      4.18 o 
   3  12   6       22.50       22.90      2.40 o 
   4  12   6       74.17       70.03      4.03 o 
   5  12   6        9.01       13.98      5.42 o 
   6  12   6       97.54       71.78      8.39 o 
  -7  13   6       14.88        2.21      7.87 o 
  -6  13   6        3.16        6.46      3.57 o 
  -5  13   6        9.02        7.63      4.02 o 
  -4  13   6       89.75       91.62      6.16 o 
  -3  13   6        4.80        4.66      3.85 o 
  -2  13   6       58.30       53.29      7.07 o 
  -1  13   6      127.67      100.75     18.38 o 
   0  13   6      219.75      203.27     10.08 o 
   1  13   6       12.16       11.91      4.27 o 
 -17   0   7       20.78       25.81      2.80 o 
 -15   0   7        2.84        3.85      1.65 o 
 -13   0   7       31.97       35.20      2.29 o 
 -11   0   7     4102.41     3868.98     58.81 o 
  -9   0   7      707.03      647.87      9.03 o 
  -7   0   7       17.80       19.20      1.02 o 
  -5   0   7       54.18       58.75      1.32 o 
  -3   0   7      308.06      312.34      4.46 o 
  -1   0   7      307.35      328.27      4.11 o 
   1   0   7      210.28      204.11      3.71 o 
   3   0   7      109.08      101.65      2.37 o 
   5   0   7      438.84      468.10      6.69 o 
   7   0   7      320.91      286.32      5.26 o 
   9   0   7      309.16      303.56      7.56 o 
  11   0   7       25.97       21.49      2.74 o 
  13   0   7       73.02       86.40      5.90 o 
 -18   1   7        0.47       -2.00      3.20 o 
 -17   1   7        4.43        5.22      1.92 o 
 -16   1   7       12.77       11.48      1.61 o 
 -15   1   7       54.10       58.59      3.34 o 
 -14   1   7        0.21        0.56      1.08 o 
 -13   1   7      282.68      279.77      3.93 o 
 -12   1   7       17.59       18.83      1.03 o 
 -11   1   7      769.32      751.32      7.96 o 
 -10   1   7       16.84       18.74      0.79 o 
  -9   1   7     2717.59     2433.07     22.71 o 
  -8   1   7       90.66       85.23      1.29 o 
  -7   1   7       34.49       36.33      0.96 o 
  -6   1   7       26.91       21.02      0.70 o 
  -5   1   7     1017.72     1060.57     10.03 o 
  -4   1   7      563.10      573.68      5.55 o 
  -3   1   7     1045.46     1176.10     11.06 o 
  -2   1   7       93.09       98.09      1.65 o 
  -1   1   7      754.28      763.23      7.80 o 
   0   1   7        9.05       14.28      0.58 o 
   1   1   7     1164.12     1207.75     12.19 o 
   2   1   7      252.27      260.65      4.12 o 
   3   1   7       81.75       79.03      1.29 o 
   4   1   7        4.54        9.44      0.62 o 
   5   1   7        7.67        8.24      0.59 o 
   6   1   7       21.81       23.70      0.98 o 
   7   1   7      155.33      125.03      2.00 o 
   8   1   7        0.00        0.77      0.87 o 
   9   1   7       90.47       86.96      2.74 o 
  10   1   7       15.92       15.78      1.72 o 
  11   1   7      129.36      130.77      3.53 o 
  12   1   7       24.06       30.17      2.26 o 
  13   1   7        0.72        1.15      2.31 o 
  14   1   7        8.16        5.42      6.29 o 
 -18   2   7       49.09       58.73      6.82 o 
 -17   2   7       11.56       15.44      2.22 o 
 -16   2   7       90.62       97.52      3.22 o 
 -15   2   7      148.52      152.13      3.33 o 
 -14   2   7        1.45        3.51      1.08 o 
 -13   2   7       31.76       34.20      2.05 o 
 -12   2   7      239.83      222.19      3.61 o 
 -11   2   7       49.34       56.89      1.68 o 
 -10   2   7      670.51      608.88      6.09 o 
  -9   2   7      743.03      709.28      6.95 o 
  -8   2   7      296.13      298.89      3.18 o 
  -7   2   7      322.26      311.49      3.26 o 
  -6   2   7      416.02      438.31      4.38 o 
  -5   2   7       30.92       35.98      0.78 o 
  -4   2   7       20.14       22.87      0.87 o 
  -3   2   7       60.97       69.03      0.99 o 
  -2   2   7       47.24       57.10      0.81 o 
  -1   2   7       38.53       35.48      0.80 o 
   0   2   7      286.59      296.50      3.29 o 
   1   2   7      147.13      131.91      1.73 o 
   2   2   7      125.37      122.71      1.69 o 
   3   2   7      236.26      243.53      2.70 o 
   4   2   7      615.68      558.45      5.96 o 
   5   2   7        7.38       15.33      0.74 o 
   6   2   7       61.02       68.58      1.47 o 
   7   2   7      175.26      165.64      2.40 o 
   8   2   7       15.06       14.73      0.97 o 
   9   2   7       59.98       56.22      2.16 o 
  10   2   7       71.19       67.92      2.98 o 
  11   2   7       30.41       31.80      2.75 o 
  12   2   7        0.26        0.07      1.93 o 
  13   2   7        0.51        0.64      2.27 o 
  14   2   7      123.57      125.08     10.25 o 
 -17   3   7      162.69      159.28      4.74 o 
 -16   3   7       68.59       77.23      3.33 o 
 -15   3   7        0.35        1.68      1.54 o 
 -14   3   7       60.69       71.34      2.44 o 
 -13   3   7     1073.60     1045.69     15.25 o 
 -12   3   7      133.72      147.02      2.66 o 
 -11   3   7      186.26      170.40      2.47 o 
 -10   3   7     1145.94     1091.61     10.51 o 
  -9   3   7        0.01        0.04      0.54 o 
  -8   3   7     1131.04     1119.68     10.69 o 
  -7   3   7      337.14      328.96      7.21 o 
  -6   3   7      110.88      124.48      2.45 o 
  -5   3   7        2.44        3.09      0.48 o 
  -4   3   7      146.27      174.40      2.89 o 
  -3   3   7       10.62       11.59      0.56 o 
  -2   3   7      596.61      656.44      6.79 o 
  -1   3   7     1907.03     1870.81     18.68 o 
   0   3   7        0.62        3.51      0.51 o 
   1   3   7       26.98       36.06      0.92 o 
   2   3   7        0.60        2.17      0.52 o 
   3   3   7      903.07      917.92      9.47 o 
   4   3   7      186.62      185.56      2.66 o 
   5   3   7     2166.63     2127.30     21.37 o 
   6   3   7      105.81      100.36      1.77 o 
   7   3   7        2.73        4.30      0.81 o 
   8   3   7       87.10       69.43      1.90 o 
   9   3   7       11.09       17.40      1.39 o 
  10   3   7       11.28       11.08      1.70 o 
  11   3   7       46.48       54.29      2.93 o 
  12   3   7      100.74      100.82      3.80 o 
  13   3   7        6.23        2.77      2.75 o 
 -17   4   7       24.70       21.13      3.11 o 
 -16   4   7       36.93       38.98      2.45 o 
 -15   4   7        8.39       12.49      1.75 o 
 -14   4   7       91.73       93.56      3.05 o 
 -13   4   7      274.83      260.39      4.81 o 
 -12   4   7      267.59      254.76      4.62 o 
 -11   4   7        6.26        8.92      1.14 o 
 -10   4   7     1126.72     1106.41     10.68 o 
  -9   4   7      596.11      542.70      5.48 o 
  -8   4   7      793.25      735.57      7.19 o 
  -7   4   7        0.99        5.93      0.56 o 
  -6   4   7        1.77        1.35      0.48 o 
  -5   4   7      173.34      199.82      4.40 o 
  -4   4   7      163.75      163.93      2.73 o 
  -3   4   7      373.13      381.86      4.18 o 
  -2   4   7       53.43       65.92      1.44 o 
  -1   4   7      388.54      403.95      4.38 o 
   0   4   7       36.07       47.46      1.03 o 
   1   4   7      357.46      343.35      3.85 o 
   2   4   7      188.16      216.10      2.67 o 
   3   4   7       28.55       36.96      1.12 o 
   4   4   7      121.19       97.92      1.67 o 
   5   4   7        4.88        5.56      0.74 o 
   6   4   7       65.29       63.63      1.52 o 
   7   4   7       86.24       83.36      1.75 o 
   8   4   7        0.42        0.01      0.96 o 
   9   4   7       56.55       48.57      1.99 o 
  10   4   7        4.01        4.97      1.57 o 
  11   4   7      149.12      148.03      3.98 o 
  12   4   7      160.50      159.90      4.56 o 
  13   4   7        8.40        8.45      5.24 o 
 -16   5   7      226.52      228.99      5.37 o 
 -15   5   7        3.42        3.08      1.73 o 
 -14   5   7       15.65       15.44      1.75 o 
 -13   5   7        8.91       11.62      1.56 o 
 -12   5   7        3.11        2.58      1.35 o 
 -11   5   7       84.06       81.20      2.24 o 
 -10   5   7       52.79       52.35      1.83 o 
  -9   5   7        0.06       -0.69      0.78 o 
  -8   5   7      988.63      964.90     10.88 o 
  -7   5   7      317.77      321.87      4.07 o 
  -6   5   7       15.67       13.98      0.85 o 
  -5   5   7      448.90      419.73      4.61 o 
  -4   5   7      267.09      254.83      3.00 o 
  -3   5   7       87.29       79.66      1.49 o 
  -2   5   7       93.04       95.76      1.59 o 
  -1   5   7       11.72        9.72      0.66 o 
   0   5   7       67.24       58.60      1.26 o 
   1   5   7       22.00       15.38      0.66 o 
   2   5   7       50.07       46.41      1.42 o 
   3   5   7      115.00      127.15      2.13 o 
   4   5   7      131.66      123.52      2.12 o 
   5   5   7       92.34      101.26      1.96 o 
   6   5   7      226.03      239.62      3.41 o 
   7   5   7       69.70       60.14      1.61 o 
   8   5   7       11.71       12.66      1.30 o 
   9   5   7       24.27       21.59      1.38 o 
  10   5   7       63.68       57.66      2.53 o 
  11   5   7        9.50       11.00      2.95 o 
  12   5   7       49.30       48.53      6.95 o 
 -15   6   7        0.07       -1.20      1.97 o 
 -14   6   7       65.99       56.52      3.02 o 
 -13   6   7       13.35       16.05      1.58 o 
 -12   6   7      319.40      321.54      5.06 o 
 -11   6   7       67.47       67.91      3.31 o 
 -10   6   7       19.38       22.35      1.38 o 
  -9   6   7       20.17       23.41      1.20 o 
  -8   6   7      130.81      128.61      2.50 o 
  -7   6   7       13.96       12.40      0.90 o 
  -6   6   7     1782.31     1701.77     18.68 o 
  -5   6   7      161.52      163.48      2.49 o 
  -4   6   7      139.37      122.39      1.83 o 
  -3   6   7        2.85        3.11      0.60 o 
  -2   6   7        2.80        4.32      0.77 o 
  -1   6   7       24.66       32.28      1.09 o 
   0   6   7     1789.14     1787.18     18.04 o 
   1   6   7       30.67       34.82      1.53 o 
   2   6   7      228.25      222.72      2.83 o 
   3   6   7       97.63       88.56      1.68 o 
   4   6   7      487.88      462.84      5.23 o 
   5   6   7      177.59      177.86      2.59 o 
   6   6   7       67.99       67.46      1.74 o 
   7   6   7       55.58       59.99      1.86 o 
   8   6   7       61.66       66.13      2.04 o 
   9   6   7       64.74       58.25      2.18 o 
  10   6   7       67.15       67.41      4.86 o 
  11   6   7       13.75       17.80      2.35 o 
  12   6   7      108.09      119.02      9.67 o 
 -15   7   7      112.68      101.36      4.17 o 
 -14   7   7      271.91      256.89      5.37 o 
 -13   7   7       55.06       46.82      2.87 o 
 -12   7   7       53.86       61.24      2.49 o 
 -11   7   7        2.26        5.49      1.38 o 
 -10   7   7       15.49       19.17      1.47 o 
  -9   7   7      416.04      424.23      5.99 o 
  -8   7   7      634.55      619.52      7.42 o 
  -7   7   7        1.10        2.01      0.88 o 
  -6   7   7      217.10      224.96      3.26 o 
  -5   7   7      218.80      208.51      3.54 o 
  -4   7   7      242.78      236.36      3.32 o 
  -3   7   7       69.73       72.58      1.69 o 
  -2   7   7      194.19      203.11      2.67 o 
  -1   7   7        2.84        7.36      0.73 o 
   0   7   7        0.03        0.38      0.79 o 
   1   7   7        0.29        0.44      0.72 o 
   2   7   7      749.49      731.37      8.51 o 
   3   7   7       22.29       19.02      1.12 o 
   4   7   7        9.79       12.41      1.00 o 
   5   7   7       26.97       27.37      1.20 o 
   6   7   7        5.86        4.70      0.98 o 
   7   7   7       32.07       37.98      2.13 o 
   8   7   7      162.08      158.68      3.41 o 
   9   7   7        9.55       12.78      1.73 o 
  10   7   7       37.79       35.96      2.89 o 
  11   7   7       12.34       13.76      2.67 o 
 -14   8   7       17.53       15.87      4.74 o 
 -13   8   7       14.21       15.20      2.17 o 
 -12   8   7        4.17        2.35      1.58 o 
 -11   8   7       71.01       71.21      2.62 o 
 -10   8   7      320.52      325.20      5.16 o 
  -9   8   7      565.76      591.49      7.29 o 
  -8   8   7        2.88        2.58      1.01 o 
  -7   8   7        8.95       11.36      1.16 o 
  -6   8   7       13.25       13.37      1.10 o 
  -5   8   7      109.97      102.83      2.17 o 
  -4   8   7       64.54       63.40      1.82 o 
  -3   8   7       17.72       19.75      1.15 o 
  -2   8   7       35.03       31.02      1.43 o 
  -1   8   7       26.07       30.40      1.92 o 
   0   8   7      843.52      823.25      8.84 o 
   1   8   7       14.16       16.57      1.15 o 
   2   8   7       38.81       37.22      1.73 o 
   3   8   7        8.01        5.24      1.27 o 
   4   8   7        0.70        0.38      1.13 o 
   5   8   7      108.76      109.54      2.74 o 
   6   8   7        9.74       11.67      1.73 o 
   7   8   7       13.29       13.25      2.05 o 
   8   8   7      194.08      191.24      4.56 o 
   9   8   7        6.84        7.01      2.56 o 
  10   8   7        9.17        5.90      2.80 o 
  11   8   7       16.20       22.55      6.29 o 
 -13   9   7        2.56        2.27      2.42 o 
 -12   9   7       95.91       92.58      3.86 o 
 -11   9   7      180.04      162.23      3.81 o 
 -10   9   7       47.02       51.58      2.47 o 
  -9   9   7       14.80       18.79      1.97 o 
  -8   9   7        5.44        4.70      1.25 o 
  -7   9   7      502.89      518.77      7.23 o 
  -6   9   7      296.04      305.96      4.61 o 
  -5   9   7       56.18       53.68      1.95 o 
  -4   9   7      112.29      116.65      2.43 o 
  -3   9   7       69.42       75.13      2.09 o 
  -2   9   7        3.03        3.77      1.06 o 
  -1   9   7      127.80      139.81      2.65 o 
   0   9   7      108.71      101.96      2.60 o 
   1   9   7      144.05      135.17      3.28 o 
   2   9   7      451.46      466.78      6.66 o 
   3   9   7       60.70       62.50      2.37 o 
   4   9   7       68.15       63.72      3.13 o 
   5   9   7       91.44       94.53      2.79 o 
   6   9   7        2.35        1.17      1.58 o 
   7   9   7      180.81      186.72      4.68 o 
   8   9   7        1.05        3.31      2.23 o 
   9   9   7       62.88       54.39      3.76 o 
 -12  10   7        3.54        1.21      4.07 o 
 -11  10   7       68.79       67.96      3.45 o 
 -10  10   7       56.67       58.17      2.93 o 
  -9  10   7        2.97        3.77      1.76 o 
  -8  10   7       57.27       66.98      2.69 o 
  -7  10   7      129.88      136.18      2.97 o 
  -6  10   7      120.66      121.15      3.03 o 
  -5  10   7        2.82        1.28      1.22 o 
  -4  10   7       36.57       43.12      1.98 o 
  -3  10   7       10.46       11.17      1.30 o 
  -2  10   7       34.70       43.78      2.13 o 
  -1  10   7        2.74        4.18      1.37 o 
   0  10   7        7.75        3.23      1.50 o 
   1  10   7      130.54      121.56      3.29 o 
   2  10   7      109.80      108.71      3.24 o 
   3  10   7       71.05       72.79      3.13 o 
   4  10   7       90.14       91.79      3.25 o 
   5  10   7        3.43        5.79      1.82 o 
   6  10   7        8.91       13.07      2.52 o 
   7  10   7        4.38        4.85      2.41 o 
   8  10   7       72.01       62.19      3.90 o 
 -11  11   7      129.13      115.88     11.24 o 
 -10  11   7       21.89       19.87      2.80 o 
  -9  11   7       48.37       44.54      2.49 o 
  -8  11   7       31.84       34.85      2.07 o 
  -7  11   7        0.15        0.09      1.61 o 
  -6  11   7        0.74        1.77      1.51 o 
  -5  11   7        1.70        2.54      1.65 o 
  -4  11   7        3.22        2.38      1.42 o 
  -3  11   7       54.77       50.62      4.59 o 
  -2  11   7       15.75       19.24      1.75 o 
  -1  11   7      154.55      143.99      3.69 o 
   0  11   7       12.41       16.61      1.79 o 
   1  11   7       21.82       31.88      3.22 o 
   2  11   7      140.68      137.26      3.89 o 
   3  11   7        0.24        0.62      1.87 o 
   4  11   7       25.13       25.21      2.45 o 
   5  11   7       21.95       21.28      2.49 o 
   6  11   7       19.21       13.43      2.94 o 
  -8  12   7      171.83      173.90      7.25 o 
  -7  12   7      132.80      120.27      4.86 o 
  -6  12   7        4.86        1.15      3.36 o 
  -5  12   7       66.17       58.61      3.63 o 
  -4  12   7        1.91        1.30      2.07 o 
  -3  12   7       30.31       25.47      2.34 o 
  -2  12   7        4.87        5.68      2.02 o 
  -1  12   7       87.18       83.68      4.07 o 
   0  12   7        9.73       11.15      2.22 o 
   1  12   7       92.10       98.08      4.41 o 
   2  12   7        8.47       13.75      2.34 o 
   3  12   7       16.39       22.67      3.05 o 
   4  12   7      112.14      106.31      6.73 o 
  -4  13   7        9.30       10.66      5.30 o 
  -3  13   7        0.67       -4.31      5.19 o 
  -2  13   7        4.42        4.49      5.36 o 
  -1  13   7       20.40       27.32      5.71 o 
   0  13   7      191.23      163.83     10.54 o 
   1  13   7        3.46       -1.69      6.06 o 
 -18   0   8       28.95       24.59      6.18 o 
 -16   0   8      303.32      311.26      6.68 o 
 -14   0   8       97.42      101.65      3.28 o 
 -12   0   8      231.66      185.34      4.07 o 
 -10   0   8      772.28      692.96      9.70 o 
  -8   0   8      110.73      110.21      2.19 o 
  -6   0   8     1738.32     1781.65     23.60 o 
  -4   0   8     1101.50     1186.10     15.83 o 
  -2   0   8      145.39      189.43      2.94 o 
   0   0   8     1093.89      872.36     39.83 o 
   2   0   8       63.67       99.12      2.40 o 
   4   0   8      807.28      810.11     13.02 o 
   6   0   8      775.01      793.51     12.89 o 
   8   0   8       78.37       84.44      2.84 o 
  10   0   8       10.09        7.79      2.35 o 
  12   0   8        9.83       14.60      3.73 o 
 -18   1   8       21.22       23.32      4.20 o 
 -17   1   8      104.16      101.01      3.88 o 
 -16   1   8      449.04      473.08      6.97 o 
 -15   1   8       83.31       80.13      2.36 o 
 -14   1   8       15.74       13.22      1.21 o 
 -13   1   8        0.11        0.86      0.95 o 
 -12   1   8       29.24       27.87      1.28 o 
 -11   1   8      650.45      601.00      6.11 o 
 -10   1   8      126.41      120.52      2.06 o 
  -9   1   8      313.37      316.38      3.41 o 
  -8   1   8      205.27      225.40      2.54 o 
  -7   1   8        0.04        0.21      0.46 o 
  -6   1   8       12.62       13.22      0.59 o 
  -5   1   8      259.71      286.88      3.48 o 
  -4   1   8      169.07      179.15      2.01 o 
  -3   1   8      162.08      163.06      1.85 o 
  -2   1   8        0.03        0.05      0.38 o 
  -1   1   8        7.65        9.63      0.54 o 
   0   1   8      551.15      535.15      6.16 o 
   1   1   8       24.90       25.76      0.93 o 
   2   1   8      436.81      381.45      4.20 o 
   3   1   8      643.51      627.69      6.64 o 
   4   1   8      700.60      708.23      7.47 o 
   5   1   8      135.09      141.26      2.05 o 
   6   1   8     1068.43     1023.21     11.54 o 
   7   1   8        3.27        0.46      0.84 o 
   8   1   8        8.71       10.00      1.01 o 
   9   1   8       19.64       17.78      1.67 o 
  10   1   8        4.18        3.60      2.09 o 
  11   1   8        2.04        0.26      1.76 o 
  12   1   8      270.27      283.41      5.98 o 
  13   1   8       86.72       63.50      6.45 o 
 -18   2   8      134.52      115.00     10.08 o 
 -17   2   8       10.14       10.94      3.25 o 
 -16   2   8        7.81        8.58      1.92 o 
 -15   2   8       51.92       56.04      2.37 o 
 -14   2   8       32.27       31.78      1.57 o 
 -13   2   8      361.73      326.50      4.41 o 
 -12   2   8      426.99      413.17      5.22 o 
 -11   2   8       24.78       26.32      1.10 o 
 -10   2   8      359.16      344.70      3.91 o 
  -9   2   8      273.25      241.60      2.75 o 
  -8   2   8        0.92        3.02      0.52 o 
  -7   2   8        0.00        0.55      0.45 o 
  -6   2   8     1497.92     1577.80     14.83 o 
  -5   2   8        4.85        7.28      0.47 o 
  -4   2   8      555.92      553.73      5.43 o 
  -3   2   8      417.51      388.73      4.68 o 
  -2   2   8      506.65      532.93      5.62 o 
  -1   2   8      140.23      137.37      1.84 o 
   0   2   8     1272.11     1349.80     13.63 o 
   1   2   8      217.65      199.18      2.44 o 
   2   2   8       71.81       62.47      1.19 o 
   3   2   8      898.91      846.11     10.83 o 
   4   2   8      374.47      331.78      3.83 o 
   5   2   8      157.63      154.41      2.20 o 
   6   2   8       87.62       80.72      1.82 o 
   7   2   8        4.24        4.24      1.05 o 
   8   2   8       25.59       21.94      1.51 o 
   9   2   8       70.46       62.08      2.73 o 
  10   2   8        0.06        2.41      1.61 o 
  11   2   8       69.93       82.19      5.64 o 
  12   2   8       92.78       90.68      4.02 o 
  13   2   8       18.36       23.65      5.77 o 
 -17   3   8        0.26        2.70      3.04 o 
 -16   3   8       40.94       50.64      2.96 o 
 -15   3   8      322.08      327.53      5.88 o 
 -14   3   8       89.61      100.33      3.04 o 
 -13   3   8       27.98       28.74      1.72 o 
 -12   3   8       50.10       39.48      1.67 o 
 -11   3   8        2.04        4.96      0.84 o 
 -10   3   8        0.77        0.96      0.63 o 
  -9   3   8       38.78       31.44      1.00 o 
  -8   3   8       18.78       18.22      0.75 o 
  -7   3   8      870.26      818.06     12.39 o 
  -6   3   8       59.58       86.41      1.41 o 
  -5   3   8      196.12      204.60      2.49 o 
  -4   3   8     1231.30     1255.14     12.72 o 
  -3   3   8      115.63      127.05      1.71 o 
  -2   3   8      295.23      247.08      3.14 o 
  -1   3   8       24.05       20.76      0.80 o 
   0   3   8       77.76       72.60      1.27 o 
   1   3   8      557.67      485.99      5.24 o 
   2   3   8      166.79      170.36      2.24 o 
   3   3   8       29.51       28.33      1.03 o 
   4   3   8       20.20       26.26      1.07 o 
   5   3   8       13.77       17.27      0.90 o 
   6   3   8      232.30      219.35      2.91 o 
   7   3   8       66.23       71.90      1.87 o 
   8   3   8       39.51       43.03      1.98 o 
   9   3   8       20.65       22.74      1.84 o 
  10   3   8       56.45       59.33      2.87 o 
  11   3   8       47.96       51.12      3.11 o 
  12   3   8       19.58       15.01      2.53 o 
  13   3   8        0.44       -5.94      5.94 o 
 -17   4   8       24.54       19.24      4.98 o 
 -16   4   8        4.19        7.68      2.13 o 
 -15   4   8      431.33      440.21      7.42 o 
 -14   4   8       12.91       12.24      1.61 o 
 -13   4   8       66.72       69.92      2.75 o 
 -12   4   8      407.89      390.66      6.36 o 
 -11   4   8       48.66       56.88      1.92 o 
 -10   4   8       89.96       97.94      1.99 o 
  -9   4   8      130.12      134.65      2.02 o 
  -8   4   8      144.57      148.51      2.08 o 
  -7   4   8      426.65      405.90      4.51 o 
  -6   4   8     1405.20     1412.79     14.33 o 
  -5   4   8        4.51        0.34      0.49 o 
  -4   4   8       46.52       43.70      1.03 o 
  -3   4   8       11.64       15.80      0.77 o 
  -2   4   8       82.15       87.11      1.92 o 
  -1   4   8      906.83      919.44      9.52 o 
   0   4   8      117.28      125.92      1.69 o 
   1   4   8       44.25       43.84      1.10 o 
   2   4   8      121.17      131.89      1.94 o 
   3   4   8      982.12      988.03     10.24 o 
   4   4   8       70.10       59.00      1.43 o 
   5   4   8      308.62      283.59      3.52 o 
   6   4   8      436.40      444.76      5.10 o 
   7   4   8       98.80       97.90      1.97 o 
   8   4   8       20.21       25.62      1.36 o 
   9   4   8       99.16      114.03      3.39 o 
  10   4   8        0.62        2.60      1.74 o 
  11   4   8       60.65       59.71      3.27 o 
  12   4   8       14.52       11.23      2.66 o 
 -16   5   8       36.23       35.23      2.68 o 
 -15   5   8      101.01       96.81      3.49 o 
 -14   5   8      108.53      101.82      5.15 o 
 -13   5   8      168.83      179.96      3.98 o 
 -12   5   8        1.24        1.75      1.57 o 
 -11   5   8      217.44      215.74      3.70 o 
 -10   5   8       17.91       20.11      1.08 o 
  -9   5   8       45.55       52.11      1.56 o 
  -8   5   8       21.75       26.76      1.23 o 
  -7   5   8      557.55      597.48      6.43 o 
  -6   5   8      219.22      181.88      2.38 o 
  -5   5   8       37.80       39.87      1.08 o 
  -4   5   8       65.51       61.43      1.25 o 
  -3   5   8      147.93      137.25      2.13 o 
  -2   5   8       69.47       77.62      1.37 o 
  -1   5   8        0.61        2.54      0.57 o 
   0   5   8       56.66       53.73      1.93 o 
   1   5   8       36.19       44.00      1.17 o 
   2   5   8      588.91      573.59      6.77 o 
   3   5   8       50.13       38.07      1.38 o 
   4   5   8      100.51      106.86      1.91 o 
   5   5   8       70.17       71.33      1.99 o 
   6   5   8        0.05        0.84      0.88 o 
   7   5   8       36.13       38.90      1.56 o 
   8   5   8      278.49      304.57      4.30 o 
   9   5   8       39.16       38.36      1.92 o 
  10   5   8      467.43      486.19      8.04 o 
  11   5   8       19.87       27.32      5.23 o 
  12   5   8        0.63       -2.16      5.53 o 
 -15   6   8      112.07      123.41      6.00 o 
 -14   6   8      514.96      513.57      8.37 o 
 -13   6   8       36.35       39.34      2.27 o 
 -12   6   8      103.34      107.44      2.78 o 
 -11   6   8        3.47        5.81      1.26 o 
 -10   6   8      160.68      152.12      3.03 o 
  -9   6   8      235.61      233.44      3.42 o 
  -8   6   8       38.53       34.06      1.42 o 
  -7   6   8       58.51       61.88      1.61 o 
  -6   6   8      113.21      106.70      2.03 o 
  -5   6   8      481.49      505.97      6.09 o 
  -4   6   8       10.25       10.00      0.76 o 
  -3   6   8      486.05      498.89      5.47 o 
  -2   6   8      114.11      102.22      1.70 o 
  -1   6   8      157.11      138.64      2.46 o 
   0   6   8       98.76       81.87      1.78 o 
   1   6   8       75.51       94.77      1.91 o 
   2   6   8      717.40      713.14      7.65 o 
   3   6   8       18.36       26.01      1.14 o 
   4   6   8      160.29      174.86      2.56 o 
   5   6   8      356.89      347.59      4.24 o 
   6   6   8       57.94       57.93      1.87 o 
   7   6   8      122.19      124.20      2.95 o 
   8   6   8        1.71        2.53      1.20 o 
   9   6   8       62.37       75.78      4.46 o 
  10   6   8       18.46       21.60      2.88 o 
  11   6   8       30.58       23.63      3.26 o 
  12   6   8       12.27       12.53      9.44 o 
 -15   7   8       92.54       45.18      5.42 o 
 -14   7   8        0.07       -1.46      2.00 o 
 -13   7   8       39.79       44.09      3.29 o 
 -12   7   8       16.78       23.23      1.64 o 
 -11   7   8       92.66       89.89      2.65 o 
 -10   7   8       93.93       94.17      2.58 o 
  -9   7   8      185.30      197.05      3.17 o 
  -8   7   8        1.42        4.97      1.12 o 
  -7   7   8        6.93        6.32      0.95 o 
  -6   7   8       90.84       85.99      1.96 o 
  -5   7   8      507.54      499.84      6.12 o 
  -4   7   8       29.37       31.99      1.40 o 
  -3   7   8       12.00       14.28      0.97 o 
  -2   7   8       89.53       93.77      1.80 o 
  -1   7   8      632.01      636.62      7.51 o 
   0   7   8      113.58      108.17      2.15 o 
   1   7   8        2.68        6.17      0.94 o 
   2   7   8      111.83      124.70      2.37 o 
   3   7   8       59.22       65.52      1.90 o 
   4   7   8        2.10        2.03      1.06 o 
   5   7   8      101.48      119.17      2.51 o 
   6   7   8        4.03        3.69      1.22 o 
   7   7   8      102.95       97.96      3.60 o 
   8   7   8       86.25       95.84      4.32 o 
   9   7   8       67.27       69.04      4.00 o 
  10   7   8       67.64       64.87      6.06 o 
 -14   8   8       58.21       46.77      3.56 o 
 -13   8   8        7.21        4.57      2.38 o 
 -12   8   8        0.28       -0.79      1.56 o 
 -11   8   8       82.07       84.06      2.80 o 
 -10   8   8        0.12        2.41      1.97 o 
  -9   8   8       82.03       82.83      2.31 o 
  -8   8   8        5.47        6.76      1.12 o 
  -7   8   8       10.64       10.45      1.15 o 
  -6   8   8      121.79      126.99      2.46 o 
  -5   8   8        0.99        1.46      0.98 o 
  -4   8   8        0.53        1.66      0.99 o 
  -3   8   8      266.53      286.49      4.00 o 
  -2   8   8       11.20        9.91      1.16 o 
  -1   8   8       11.00       13.70      1.27 o 
   0   8   8      166.68      170.28      3.18 o 
   1   8   8       61.90       62.28      1.98 o 
   2   8   8       27.49       30.59      1.46 o 
   3   8   8      108.44      110.25      2.59 o 
   4   8   8      103.35      113.74      2.60 o 
   5   8   8       25.18       24.86      1.67 o 
   6   8   8      163.01      188.00      3.78 o 
   7   8   8      102.66      118.15      3.82 o 
   8   8   8      117.38      119.05      4.76 o 
   9   8   8        0.05       -2.73      2.73 o 
 -13   9   8        0.20       -1.40      4.49 o 
 -12   9   8       54.49       56.23      3.10 o 
 -11   9   8       27.22       30.38      2.08 o 
 -10   9   8       45.89       48.03      2.42 o 
  -9   9   8       36.08       40.58      2.01 o 
  -8   9   8       83.79       83.51      3.46 o 
  -7   9   8       15.91       16.09      1.35 o 
  -6   9   8        3.03        4.52      1.17 o 
  -5   9   8        5.51        7.02      1.19 o 
  -4   9   8      557.08      541.04      7.14 o 
  -3   9   8       61.64       59.96      2.24 o 
  -2   9   8       13.66       20.75      1.93 o 
  -1   9   8      171.15      182.08      4.03 o 
   0   9   8      128.79      135.34      3.02 o 
   1   9   8        2.09        2.48      1.28 o 
   2   9   8       60.20       53.24      2.54 o 
   3   9   8        7.04        9.26      1.56 o 
   4   9   8       29.70       26.76      1.74 o 
   5   9   8      169.59      171.07      3.78 o 
   6   9   8       42.86       44.88      3.03 o 
   7   9   8       65.77       60.60      3.33 o 
   8   9   8      165.53      165.17      5.07 o 
   9   9   8       75.57       88.55      9.50 o 
 -12  10   8        0.86        4.25      5.53 o 
 -11  10   8       80.32       79.75      3.57 o 
 -10  10   8      122.09      128.51      3.79 o 
  -9  10   8       62.26       58.77      3.24 o 
  -8  10   8        8.80        8.96      1.56 o 
  -7  10   8       55.53       50.62      2.30 o 
  -6  10   8       30.21       29.45      2.03 o 
  -5  10   8       15.71       16.78      1.43 o 
  -4  10   8      395.77      396.05      6.00 o 
  -3  10   8       92.05       97.17      2.84 o 
  -2  10   8      638.35      653.32      8.86 o 
  -1  10   8       11.48       12.47      1.75 o 
   0  10   8      117.74      111.50      4.33 o 
   1  10   8      113.24      112.74      3.22 o 
   2  10   8       45.88       49.82      2.81 o 
   3  10   8      211.29      219.49      4.69 o 
   4  10   8       45.56       53.78      3.30 o 
   5  10   8      137.75      145.49      4.37 o 
   6  10   8        3.73        4.09      2.64 o 
   7  10   8       21.66       19.28      3.15 o 
 -10  11   8        2.15        1.72      4.77 o 
  -9  11   8        4.38        7.19      2.17 o 
  -8  11   8        4.46        9.23      1.88 o 
  -7  11   8       66.54       61.69      3.21 o 
  -6  11   8       27.19       22.67      1.96 o 
  -5  11   8        0.14        0.91      1.71 o 
  -4  11   8        5.00        6.80      1.64 o 
  -3  11   8        7.49        4.68      1.72 o 
  -2  11   8      306.22      306.81      5.73 o 
  -1  11   8      312.25      300.62      5.71 o 
   0  11   8        4.40        2.84      1.74 o 
   1  11   8        0.01        3.31      2.38 o 
   2  11   8        1.04       -1.21      2.01 o 
   3  11   8        6.62       11.06      2.18 o 
   4  11   8      204.81      197.86      5.12 o 
   5  11   8       15.69       17.97      3.19 o 
  -8  12   8        0.39       16.02      7.28 o 
  -7  12   8       76.96       61.27      4.96 o 
  -6  12   8        0.00        0.78      2.79 o 
  -5  12   8       62.67       59.04      4.15 o 
  -4  12   8        0.11       -0.04      3.03 o 
  -3  12   8       22.77       18.99      2.51 o 
  -2  12   8       28.44       28.71      2.56 o 
  -1  12   8        1.39        3.81      3.01 o 
   0  12   8       94.21       86.75      4.03 o 
   1  12   8      131.25      127.40      4.65 o 
   2  12   8        4.72        3.02      3.12 o 
   3  12   8        0.66       -5.62      9.47 o 
 -17   0   9      227.52      229.20      7.44 o 
 -15   0   9       40.10       35.63      2.47 o 
 -13   0   9      342.29      328.89      6.29 o 
 -11   0   9      349.42      340.16      5.31 o 
  -9   0   9      452.78      426.52      6.27 o 
  -7   0   9       26.45       25.09      1.23 o 
  -5   0   9      702.98      527.17      7.40 o 
  -3   0   9     2290.28     2180.82     28.76 o 
  -1   0   9       45.64       45.22      1.59 o 
   1   0   9       96.24      109.64      2.58 o 
   3   0   9     1483.79     1420.64     22.17 o 
   5   0   9     3391.31     3182.51     48.65 o 
   7   0   9      667.09      633.04     10.71 o 
   9   0   9       85.70       81.42      4.74 o 
  11   0   9      290.33      295.55      8.44 o 
 -18   1   9      154.25      157.18     18.15 o 
 -17   1   9      263.28      261.30      8.04 o 
 -16   1   9      186.64      194.92      4.00 o 
 -15   1   9       44.15       55.35      2.86 o 
 -14   1   9        7.23        6.45      1.15 o 
 -13   1   9       21.25       23.78      1.49 o 
 -12   1   9        0.01        0.38      0.90 o 
 -11   1   9      431.98      419.97      4.82 o 
 -10   1   9      700.17      683.39      6.80 o 
  -9   1   9       10.38       13.25      0.70 o 
  -8   1   9      490.28      468.46      4.78 o 
  -7   1   9      399.20      388.00      4.02 o 
  -6   1   9      133.14      100.34      1.95 o 
  -5   1   9     1843.88     1884.87     17.65 o 
  -4   1   9        4.63        7.20      0.49 o 
  -3   1   9       14.88       20.78      0.70 o 
  -2   1   9      553.27      554.43      5.87 o 
  -1   1   9     2058.24     2032.98     20.34 o 
   0   1   9     1103.37     1116.46     11.39 o 
   1   1   9       86.89       71.37      1.51 o 
   2   1   9       39.87       45.90      1.28 o 
   3   1   9      121.30      115.30      1.78 o 
   4   1   9      120.87      128.18      1.93 o 
   5   1   9      171.24      182.26      2.79 o 
   6   1   9      134.52      136.73      2.45 o 
   7   1   9       23.16       23.88      1.29 o 
   8   1   9      190.42      192.95      3.57 o 
   9   1   9       19.36       26.54      1.96 o 
  10   1   9       25.71       30.58      2.94 o 
  11   1   9       10.60       10.13      2.22 o 
  12   1   9       19.63       16.54      2.83 o 
 -18   2   9       77.40       60.65      8.39 o 
 -17   2   9       17.74       16.50      2.35 o 
 -16   2   9       66.86       70.73      4.04 o 
 -15   2   9        0.23        1.99      1.48 o 
 -14   2   9        8.78       12.19      1.46 o 
 -13   2   9        9.06       10.38      1.10 o 
 -12   2   9      145.20      131.22      2.40 o 
 -11   2   9      130.86      141.17      2.07 o 
 -10   2   9       58.32       39.76      1.20 o 
  -9   2   9       71.40       59.51      1.24 o 
  -8   2   9       31.21       28.14      0.96 o 
  -7   2   9      478.85      422.52      4.34 o 
  -6   2   9      475.25      409.28      4.19 o 
  -5   2   9      108.73      105.43      1.45 o 
  -4   2   9      129.81      179.64      2.07 o 
  -3   2   9       96.86       87.87      1.24 o 
  -2   2   9      523.37      538.68      5.73 o 
  -1   2   9      427.71      381.38      4.21 o 
   0   2   9     1114.51     1087.81     11.13 o 
   1   2   9        0.41        1.16      0.52 o 
   2   2   9      140.55      156.10      2.13 o 
   3   2   9        2.68        6.71      0.68 o 
   4   2   9       32.56       22.64      1.00 o 
   5   2   9       60.48       55.09      1.43 o 
   6   2   9       68.68       75.73      2.59 o 
   7   2   9       13.54       14.44      1.13 o 
   8   2   9      134.02      130.49      2.94 o 
   9   2   9      206.85      223.74      4.62 o 
  10   2   9      338.57      360.30      6.57 o 
  11   2   9       28.95       28.66      3.43 o 
  12   2   9       39.42       33.21      6.35 o 
 -17   3   9       38.88       34.54      2.82 o 
 -16   3   9       13.77       18.39      2.20 o 
 -15   3   9      161.26      171.78      4.06 o 
 -14   3   9        3.00        4.23      1.46 o 
 -13   3   9       37.81       42.94      2.34 o 
 -12   3   9       15.31       12.53      1.30 o 
 -11   3   9      286.85      292.13      3.95 o 
 -10   3   9       28.35       24.53      1.08 o 
  -9   3   9       64.54       63.89      1.28 o 
  -8   3   9        4.79        5.03      0.60 o 
  -7   3   9        3.19        0.95      0.56 o 
  -6   3   9      385.38      323.25      3.71 o 
  -5   3   9      568.66      551.85      5.90 o 
  -4   3   9      374.61      343.11      3.85 o 
  -3   3   9     2283.30     2227.16     22.25 o 
  -2   3   9        0.07        0.53      0.48 o 
  -1   3   9      132.49      130.35      1.84 o 
   0   3   9      237.01      230.67      2.81 o 
   1   3   9        4.37        6.78      0.62 o 
   2   3   9      186.14      182.69      2.43 o 
   3   3   9      319.67      269.10      3.30 o 
   4   3   9       61.13       43.56      1.34 o 
   5   3   9       36.92       38.98      1.40 o 
   6   3   9       12.27       10.49      0.94 o 
   7   3   9      263.08      239.53      3.90 o 
   8   3   9        0.00       -0.40      1.43 o 
   9   3   9       29.53       32.15      2.08 o 
  10   3   9      296.32      308.55      6.05 o 
  11   3   9       16.07       23.37      2.61 o 
  12   3   9       46.20       38.96      4.67 o 
 -16   4   9       26.46       31.47      2.67 o 
 -15   4   9      188.23      199.32      4.54 o 
 -14   4   9       94.06       98.89      3.91 o 
 -13   4   9      297.96      309.49      5.50 o 
 -12   4   9        4.25        7.08      1.16 o 
 -11   4   9       89.87       76.19      2.18 o 
 -10   4   9      196.59      191.88      2.93 o 
  -9   4   9       12.63       18.02      0.91 o 
  -8   4   9      562.09      535.56      5.86 o 
  -7   4   9     2087.49     2033.20     20.47 o 
  -6   4   9      251.15      267.79      4.47 o 
  -5   4   9     1560.31     1486.45     15.08 o 
  -4   4   9      690.41      691.79      7.28 o 
  -3   4   9      645.33      647.65      6.85 o 
  -2   4   9      248.97      249.47      3.35 o 
  -1   4   9       37.33       20.82      0.97 o 
   0   4   9      226.97      216.81      2.72 o 
   1   4   9       90.07       73.20      1.48 o 
   2   4   9       42.19       32.03      1.21 o 
   3   4   9       90.11       85.83      1.70 o 
   4   4   9       54.54       65.77      1.60 o 
   5   4   9        0.07        1.05      0.80 o 
   6   4   9       19.05       19.39      1.08 o 
   7   4   9       44.87       46.34      1.74 o 
   8   4   9       28.66       33.33      1.83 o 
   9   4   9      232.84      247.72      5.07 o 
  10   4   9        7.12       10.08      2.22 o 
  11   4   9      180.87      194.79      5.33 o 
  12   4   9        0.09        6.58      6.47 o 
 -16   5   9       62.24       57.97      3.28 o 
 -15   5   9       28.81       27.98      2.23 o 
 -14   5   9       18.11       27.66      2.67 o 
 -13   5   9        3.29        4.22      1.65 o 
 -12   5   9       28.28       26.20      1.56 o 
 -11   5   9        0.56        1.28      1.13 o 
 -10   5   9      427.54      438.00      5.52 o 
  -9   5   9      384.05      388.39      4.96 o 
  -8   5   9       33.16       25.05      1.57 o 
  -7   5   9      127.63      130.70      2.03 o 
  -6   5   9      484.87      460.82      5.12 o 
  -5   5   9       40.33       40.78      2.00 o 
  -4   5   9        1.44        2.03      0.58 o 
  -3   5   9        3.74        4.29      0.89 o 
  -2   5   9      207.43      216.18      3.00 o 
  -1   5   9       71.81       68.54      1.59 o 
   0   5   9      507.61      458.78      5.56 o 
   1   5   9        8.64        8.91      0.90 o 
   2   5   9      353.56      321.21      3.88 o 
   3   5   9        8.29       12.43      0.94 o 
   4   5   9       18.20       22.38      1.11 o 
   5   5   9      226.15      234.47      3.22 o 
   6   5   9       47.74       40.20      1.59 o 
   7   5   9       57.41       52.93      2.27 o 
   8   5   9      169.42      184.25      4.09 o 
   9   5   9       76.93       88.84      3.49 o 
  10   5   9      155.76      143.93      6.97 o 
  11   5   9        1.04        6.29      5.36 o 
 -15   6   9        2.62       -0.32      3.20 o 
 -14   6   9       18.20       19.69      1.99 o 
 -13   6   9       21.58       21.97      2.85 o 
 -12   6   9      299.61      326.84      5.12 o 
 -11   6   9       14.78       11.73      1.35 o 
 -10   6   9      586.89      561.82      6.91 o 
  -9   6   9        2.13        1.90      0.99 o 
  -8   6   9       27.19       28.54      1.35 o 
  -7   6   9      203.98      204.33      3.06 o 
  -6   6   9        3.75        1.96      0.81 o 
  -5   6   9      185.85      183.85      2.78 o 
  -4   6   9      253.34      250.44      3.45 o 
  -3   6   9       76.90       65.27      1.67 o 
  -2   6   9     1052.56     1040.80     11.74 o 
  -1   6   9      153.15      140.45      2.41 o 
   0   6   9        0.11        2.01      0.84 o 
   1   6   9      230.72      232.15      3.35 o 
   2   6   9      119.16      126.00      2.33 o 
   3   6   9        6.31        8.23      1.00 o 
   4   6   9      111.63      109.44      2.32 o 
   5   6   9      400.73      409.72      5.35 o 
   6   6   9        2.96        2.95      1.14 o 
   7   6   9        1.94        3.99      1.51 o 
   8   6   9       85.51       87.88      3.37 o 
   9   6   9        1.98        1.52      2.43 o 
  10   6   9       86.49       80.01      6.07 o 
 -15   7   9      111.47       74.57      7.98 o 
 -14   7   9        3.51        2.11      2.18 o 
 -13   7   9        0.90       -0.59      2.54 o 
 -12   7   9        0.97        1.32      1.77 o 
 -11   7   9        1.83        2.33      1.34 o 
 -10   7   9       69.80       72.65      2.37 o 
  -9   7   9      178.00      170.08      4.02 o 
  -8   7   9      868.45      881.78     10.24 o 
  -7   7   9      207.91      206.54      3.88 o 
  -6   7   9      147.41      157.90      2.70 o 
  -5   7   9       14.76       14.84      1.11 o 
  -4   7   9       48.59       41.73      1.58 o 
  -3   7   9      678.11      676.14      8.82 o 
  -2   7   9       50.28       55.90      1.97 o 
  -1   7   9       12.47       11.62      1.08 o 
   0   7   9        7.60        6.44      1.04 o 
   1   7   9       12.22        9.53      1.23 o 
   2   7   9        3.74        4.88      1.05 o 
   3   7   9        0.53        1.31      1.07 o 
   4   7   9       25.30       26.44      1.46 o 
   5   7   9        6.22        6.21      1.29 o 
   6   7   9      144.29      151.50      3.04 o 
   7   7   9        2.74        4.10      3.09 o 
   8   7   9      127.59      120.73      4.40 o 
   9   7   9        4.37        1.42      3.31 o 
 -14   8   9        0.01        2.39      5.19 o 
 -13   8   9       54.50       52.80      3.02 o 
 -12   8   9      181.65      183.02      4.79 o 
 -11   8   9       33.48       40.44      2.23 o 
 -10   8   9      100.77      106.87      2.91 o 
  -9   8   9       28.53       30.85      1.62 o 
  -8   8   9        3.05        4.17      1.11 o 
  -7   8   9      186.82      181.66      3.11 o 
  -6   8   9        0.20        1.01      1.10 o 
  -5   8   9      195.77      207.46      3.32 o 
  -4   8   9        5.88        6.98      1.21 o 
  -3   8   9       12.92       14.53      1.30 o 
  -2   8   9       55.56       60.47      2.19 o 
  -1   8   9      220.38      218.06      3.75 o 
   0   8   9      126.46      118.16      2.75 o 
   1   8   9       16.85       19.85      1.35 o 
   2   8   9       28.84       31.63      2.70 o 
   3   8   9      278.65      282.99      4.24 o 
   4   8   9        1.24        3.25      1.35 o 
   5   8   9      149.38      144.87      3.39 o 
   6   8   9       36.21       37.62      2.37 o 
   7   8   9      151.24      153.87      4.35 o 
   8   8   9        0.53        2.51      2.33 o 
 -13   9   9       98.80       87.74      8.86 o 
 -12   9   9        6.49        4.16      2.05 o 
 -11   9   9       58.35       60.48      2.96 o 
 -10   9   9       16.86       16.64      2.12 o 
  -9   9   9      199.70      189.79      3.64 o 
  -8   9   9      137.25      142.91      2.99 o 
  -7   9   9        4.64        6.03      1.35 o 
  -6   9   9      131.75      135.65      3.12 o 
  -5   9   9      112.48      110.48      2.84 o 
  -4   9   9      111.69      109.95      2.85 o 
  -3   9   9      209.37      208.26      3.84 o 
  -2   9   9        8.80        6.63      1.55 o 
  -1   9   9       71.62       77.54      2.59 o 
   0   9   9       87.43       89.70      2.69 o 
   1   9   9       17.41       17.72      1.75 o 
   2   9   9        0.00       -1.31      1.80 o 
   3   9   9        2.42        3.48      1.61 o 
   4   9   9      184.76      180.77      4.71 o 
   5   9   9       94.09       95.66      4.82 o 
   6   9   9       20.07       25.55      2.52 o 
   7   9   9        0.53       -2.38      2.38 o 
   8   9   9        1.66        0.15      3.62 o 
 -12  10   9      101.64       98.01     11.30 o 
 -11  10   9        5.95        3.11      3.11 o 
 -10  10   9       99.29       88.91      4.55 o 
  -9  10   9      342.51      348.96      5.89 o 
  -8  10   9       44.99       51.80      3.00 o 
  -7  10   9        0.57        1.14      1.56 o 
  -6  10   9        6.74        9.28      1.61 o 
  -5  10   9       50.01       52.51      2.42 o 
  -4  10   9      112.99      122.17      3.15 o 
  -3  10   9        0.02        0.12      1.36 o 
  -2  10   9       44.37       48.87      2.37 o 
  -1  10   9       59.91       57.19      2.51 o 
   0  10   9       30.99       32.26      2.74 o 
   1  10   9        0.82        0.39      1.85 o 
   2  10   9       43.51       49.48      3.03 o 
   3  10   9       39.40       36.71      2.43 o 
   4  10   9       34.17       33.13      2.54 o 
   5  10   9        6.78        7.67      4.49 o 
   6  10   9       49.79       42.28      5.74 o 
  -9  11   9      187.57      176.62     19.17 o 
  -8  11   9      102.04      104.18      3.91 o 
  -7  11   9       57.13       68.38      3.12 o 
  -6  11   9        2.01        4.60      1.95 o 
  -5  11   9      127.20      133.53      3.73 o 
  -4  11   9       22.42       22.59      1.95 o 
  -3  11   9      100.58       97.43      4.01 o 
  -2  11   9        5.09        3.50      1.82 o 
  -1  11   9        1.30        3.13      2.27 o 
   0  11   9       49.15       57.24      3.97 o 
   1  11   9      420.16      420.68      7.56 o 
   2  11   9        7.02        8.42      2.36 o 
   3  11   9        8.19        8.23      2.61 o 
   4  11   9       38.95       38.36      3.98 o 
  -7  12   9        0.45        2.16      6.53 o 
  -6  12   9       82.26       73.06      9.03 o 
  -5  12   9      102.82       81.78      6.13 o 
  -4  12   9       34.48       20.67      3.33 o 
  -3  12   9        3.59        3.68      2.79 o 
  -2  12   9        5.03        5.41      2.95 o 
  -1  12   9        2.89        3.04      3.30 o 
   0  12   9        3.19        9.32      5.24 o 
 -16   0  10      420.97      432.73      8.47 o 
 -14   0  10       54.80       55.52      2.90 o 
 -12   0  10        8.18       12.43      1.58 o 
 -10   0  10      619.47      684.83      9.71 o 
  -8   0  10      821.13      779.41     10.81 o 
  -6   0  10      814.13      687.43      9.56 o 
  -4   0  10      708.06      666.83      9.24 o 
  -2   0  10     2006.19     1931.14     25.59 o 
   0   0  10     1113.34      977.10     15.47 o 
   2   0  10      629.28      634.45     10.48 o 
   4   0  10        2.56        1.78      1.15 o 
   6   0  10        0.49        0.87      1.43 o 
   8   0  10       21.72       23.94      2.79 o 
  10   0  10       86.33       92.32      9.38 o 
 -17   1  10      168.21      167.34      4.67 o 
 -16   1  10        3.25        4.91      1.79 o 
 -15   1  10       31.81       32.47      1.86 o 
 -14   1  10        0.56        0.76      1.13 o 
 -13   1  10      109.91      108.10      2.34 o 
 -12   1  10       20.38       17.28      1.12 o 
 -11   1  10       94.69       92.59      1.67 o 
 -10   1  10       63.74       55.33      1.31 o 
  -9   1  10      105.39      109.68      1.67 o 
  -8   1  10      165.54      153.56      1.99 o 
  -7   1  10     1065.72      979.72     13.16 o 
  -6   1  10     1329.16     1279.07     12.16 o 
  -5   1  10       11.79       10.30      0.58 o 
  -4   1  10      379.21      418.32      4.27 o 
  -3   1  10      368.42      358.28      3.71 o 
  -2   1  10      124.44      115.07      1.68 o 
  -1   1  10       11.26       11.76      0.67 o 
   0   1  10       35.86       45.14      1.29 o 
   1   1  10      207.58      220.01      3.06 o 
   2   1  10     1049.27      995.38     11.22 o 
   3   1  10      136.52      121.10      2.79 o 
   4   1  10      358.31      368.11      4.75 o 
   5   1  10       46.95       46.21      1.67 o 
   6   1  10       91.14       95.64      2.21 o 
   7   1  10       20.54       23.13      1.31 o 
   8   1  10        3.39        3.56      1.63 o 
   9   1  10       26.87       27.27      2.19 o 
  10   1  10       18.73       20.75      2.36 o 
  11   1  10        1.96        2.98      3.22 o 
 -17   2  10       54.53       52.84      3.13 o 
 -16   2  10      247.04      256.52      5.31 o 
 -15   2  10      162.86      174.48      4.17 o 
 -14   2  10       90.97       92.96      2.92 o 
 -13   2  10       13.51       11.26      1.26 o 
 -12   2  10       66.13       63.89      1.95 o 
 -11   2  10      779.45      770.55      7.70 o 
 -10   2  10      173.87      184.05      3.12 o 
  -9   2  10       64.23       72.03      1.36 o 
  -8   2  10      272.80      257.08      2.92 o 
  -7   2  10      121.31      113.47      1.64 o 
  -6   2  10     1148.21     1100.10     10.54 o 
  -5   2  10     1268.74     1160.52     11.07 o 
  -4   2  10      430.78      444.22      4.52 o 
  -3   2  10       17.70       16.29      0.92 o 
  -2   2  10        2.60        1.54      0.54 o 
  -1   2  10      206.42      178.92      2.32 o 
   0   2  10      278.04      293.53      3.45 o 
   1   2  10      490.59      438.84      4.89 o 
   2   2  10      809.75      770.55      8.15 o 
   3   2  10       87.64       76.87      1.79 o 
   4   2  10      113.59      109.29      2.18 o 
   5   2  10       34.42       27.45      1.28 o 
   6   2  10       44.90       41.90      1.92 o 
   7   2  10       40.73       39.85      2.71 o 
   8   2  10       12.80       11.98      1.71 o 
   9   2  10        2.32        5.77      1.91 o 
  10   2  10       48.04       43.91      2.79 o 
  11   2  10      105.91       91.79      8.03 o 
 -17   3  10       43.16       43.31      4.22 o 
 -16   3  10       80.81       83.93      5.93 o 
 -15   3  10       85.25       90.96      3.24 o 
 -14   3  10      203.15      206.61      4.31 o 
 -13   3  10       11.84       14.95      1.55 o 
 -12   3  10      103.03      108.21      2.78 o 
 -11   3  10        0.85        1.78      0.89 o 
 -10   3  10       74.98       67.07      1.55 o 
  -9   3  10     1554.80     1561.75     15.92 o 
  -8   3  10       40.54       34.00      1.18 o 
  -7   3  10       72.49       71.23      1.44 o 
  -6   3  10      179.75      177.06      2.66 o 
  -5   3  10      107.96       81.28      1.46 o 
  -4   3  10       46.11       45.52      1.12 o 
  -3   3  10      379.06      360.40      4.45 o 
  -2   3  10       39.79       36.97      1.06 o 
  -1   3  10      800.05      798.52      8.37 o 
   0   3  10      444.41      388.88      4.41 o 
   1   3  10      699.26      660.34      7.08 o 
   2   3  10      325.92      310.55      3.73 o 
   3   3  10      290.28      275.82      3.47 o 
   4   3  10     1062.23     1089.47     12.35 o 
   5   3  10      176.34      164.53      2.83 o 
   6   3  10       95.80       99.21      2.33 o 
   7   3  10      320.76      312.68      4.50 o 
   8   3  10       11.02       12.94      1.51 o 
   9   3  10       68.63       68.32      4.10 o 
  10   3  10        0.31       -2.53      3.57 o 
  11   3  10        0.06        4.14      4.08 o 
 -16   4  10        0.14        1.95      2.66 o 
 -15   4  10        2.96        6.53      2.95 o 
 -14   4  10       22.98       26.04      1.88 o 
 -13   4  10       62.28       60.29      2.60 o 
 -12   4  10       17.89       21.34      1.46 o 
 -11   4  10        7.16        8.21      1.19 o 
 -10   4  10        0.13        0.46      0.86 o 
  -9   4  10       57.41       53.36      1.51 o 
  -8   4  10      186.37      172.61      2.44 o 
  -7   4  10        1.26        2.43      0.77 o 
  -6   4  10        4.05        2.40      0.65 o 
  -5   4  10      162.52      155.58      3.44 o 
  -4   4  10      680.83      619.35      6.63 o 
  -3   4  10       89.27       72.53      1.78 o 
  -2   4  10       19.86       18.54      0.91 o 
  -1   4  10      521.67      511.92      6.12 o 
   0   4  10      280.15      279.69      3.71 o 
   1   4  10      234.95      224.24      2.92 o 
   2   4  10      109.04      101.02      1.86 o 
   3   4  10     1087.25     1077.08     11.25 o 
   4   4  10      120.26      126.58      2.22 o 
   5   4  10      137.84      140.34      3.30 o 
   6   4  10        4.32        4.51      1.19 o 
   7   4  10       16.65       17.06      1.55 o 
   8   4  10        9.35       11.62      1.73 o 
   9   4  10       10.40       13.49      2.15 o 
  10   4  10        0.39        4.20      3.70 o 
  11   4  10        0.69        1.06      4.71 o 
 -16   5  10        3.65        2.02      3.65 o 
 -15   5  10       81.47       73.06      3.68 o 
 -14   5  10       85.02       88.65      3.27 o 
 -13   5  10      123.01      122.81      3.61 o 
 -12   5  10       34.06       34.60      1.91 o 
 -11   5  10      107.69      105.56      2.63 o 
 -10   5  10      265.48      279.51      3.95 o 
  -9   5  10       89.99       84.97      2.79 o 
  -8   5  10        1.02        1.99      0.93 o 
  -7   5  10      147.51      144.97      2.43 o 
  -6   5  10      221.68      234.32      3.00 o 
  -5   5  10        0.05        0.06      0.64 o 
  -4   5  10       96.91       89.72      1.63 o 
  -3   5  10       47.96       36.57      1.33 o 
  -2   5  10       10.91       13.06      0.90 o 
  -1   5  10      106.52       99.61      1.97 o 
   0   5  10       64.65       65.79      1.74 o 
   1   5  10      290.89      292.84      3.97 o 
   2   5  10        0.00       -0.86      0.86 o 
   3   5  10       80.09       78.15      1.93 o 
   4   5  10      242.84      256.79      3.73 o 
   5   5  10      119.47      115.96      2.45 o 
   6   5  10        4.04        3.95      1.33 o 
   7   5  10        0.87        2.36      1.92 o 
   8   5  10       33.65       31.15      2.28 o 
   9   5  10       21.40       29.02      2.68 o 
  10   5  10        4.37        4.72      5.19 o 
 -15   6  10        7.29        6.28      2.45 o 
 -14   6  10       74.48       78.39      4.14 o 
 -13   6  10        4.00        3.77      1.74 o 
 -12   6  10       57.00       57.92      2.46 o 
 -11   6  10       62.31       64.95      2.41 o 
 -10   6  10      280.18      266.36      3.90 o 
  -9   6  10       20.26       23.62      1.31 o 
  -8   6  10      167.99      177.39      2.90 o 
  -7   6  10        1.37        1.62      0.85 o 
  -6   6  10       40.26       43.25      1.55 o 
  -5   6  10      245.38      234.01      3.35 o 
  -4   6  10      234.03      246.74      3.86 o 
  -3   6  10       11.56       15.90      1.22 o 
  -2   6  10      141.20      155.87      2.62 o 
  -1   6  10      324.86      301.21      4.08 o 
   0   6  10       64.83       54.61      2.27 o 
   1   6  10       72.59       80.40      2.01 o 
   2   6  10       80.70       83.67      2.08 o 
   3   6  10        1.92        2.07      1.04 o 
   4   6  10      142.87      137.76      2.69 o 
   5   6  10      388.14      409.27      5.44 o 
   6   6  10       86.26       90.48      3.57 o 
   7   6  10       27.27       26.17      2.16 o 
   8   6  10        1.22        1.41      2.05 o 
   9   6  10       37.43       34.25      4.20 o 
 -14   7  10        0.85        1.80      2.28 o 
 -13   7  10       16.98       14.39      2.05 o 
 -12   7  10       29.65       38.15      2.04 o 
 -11   7  10        0.92        2.81      1.37 o 
 -10   7  10        6.21        5.38      1.36 o 
  -9   7  10       70.58       71.08      2.16 o 
  -8   7  10      175.57      167.18      3.71 o 
  -7   7  10       52.97       49.16      1.76 o 
  -6   7  10      796.28      825.81      9.65 o 
  -5   7  10       22.52       25.34      1.40 o 
  -4   7  10      126.07      137.91      2.59 o 
  -3   7  10      150.64      137.81      2.86 o 
  -2   7  10       88.47       82.28      2.32 o 
  -1   7  10      217.12      208.99      3.30 o 
   0   7  10        1.33        3.12      1.07 o 
   1   7  10      100.83      106.32      2.51 o 
   2   7  10       79.49       81.66      2.07 o 
   3   7  10      115.02      117.42      2.62 o 
   4   7  10      297.43      290.74      4.33 o 
   5   7  10       40.06       45.36      2.30 o 
   6   7  10       36.76       37.70      2.04 o 
   7   7  10      109.72      134.40      4.23 o 
   8   7  10      130.20      144.20      5.45 o 
 -14   8  10       24.81       20.62      6.41 o 
 -13   8  10       47.81       39.50      2.81 o 
 -12   8  10      431.94      444.11      6.92 o 
 -11   8  10       15.24       17.72      1.89 o 
 -10   8  10       67.09       61.01      2.77 o 
  -9   8  10        1.78        5.08      1.26 o 
  -8   8  10      127.15      130.28      2.78 o 
  -7   8  10       13.85       15.62      1.35 o 
  -6   8  10       33.35       38.49      1.93 o 
  -5   8  10        0.99        1.39      1.24 o 
  -4   8  10       34.79       39.28      1.94 o 
  -3   8  10       36.69       38.42      1.86 o 
  -2   8  10        7.47        4.30      1.26 o 
  -1   8  10       30.15       30.75      1.67 o 
   0   8  10       71.56       70.48      2.45 o 
   1   8  10        7.03       10.22      1.42 o 
   2   8  10       86.29       98.93      2.62 o 
   3   8  10      277.96      281.49      5.30 o 
   4   8  10        0.53        1.86      1.45 o 
   5   8  10        2.32        0.81      1.66 o 
   6   8  10       49.48       42.16      2.63 o 
   7   8  10       11.73       13.52      2.89 o 
   8   8  10        0.12        1.51      5.48 o 
 -13   9  10       10.73       16.02      7.40 o 
 -12   9  10       11.79       18.74      3.74 o 
 -11   9  10       14.46        9.95      2.14 o 
 -10   9  10      347.96      354.08      5.85 o 
  -9   9  10        3.14        4.85      1.48 o 
  -8   9  10       66.15       69.89      2.83 o 
  -7   9  10       13.67       10.45      1.57 o 
  -6   9  10       43.64       45.20      2.30 o 
  -5   9  10        2.92        3.01      1.48 o 
  -4   9  10        4.09        2.23      1.41 o 
  -3   9  10      278.29      279.76      4.73 o 
  -2   9  10        2.25        4.69      1.45 o 
  -1   9  10       28.56       26.24      1.71 o 
   0   9  10      135.61      133.64      3.22 o 
   1   9  10       37.00       38.44      2.11 o 
   2   9  10       55.72       53.81      2.54 o 
   3   9  10       13.64       15.79      1.96 o 
   4   9  10       13.73       18.74      2.12 o 
   5   9  10      111.44      125.10      4.30 o 
   6   9  10      341.70      317.03      9.50 o 
   7   9  10        3.32        0.64      7.05 o 
 -11  10  10       82.80       75.39      9.20 o 
 -10  10  10        0.61       -0.45      3.62 o 
  -9  10  10        4.03        0.03      2.61 o 
  -8  10  10      410.61      421.31      6.72 o 
  -7  10  10       48.46       53.13      3.97 o 
  -6  10  10        6.95        6.07      1.76 o 
  -5  10  10       12.26       15.56      1.75 o 
  -4  10  10        7.34        8.93      1.62 o 
  -3  10  10       32.49       34.63      2.04 o 
  -2  10  10        1.76        1.44      1.67 o 
  -1  10  10      360.58      349.61      5.70 o 
   0  10  10       68.19       78.15      3.28 o 
   1  10  10        1.86        5.25      2.80 o 
   2  10  10       22.83       17.55      2.28 o 
   3  10  10      174.71      183.60      4.76 o 
   4  10  10        0.15       -2.37      2.37 o 
   5  10  10       49.14       47.02      6.35 o 
  -8  11  10       13.50        9.46      4.15 o 
  -7  11  10       21.23       24.02      2.46 o 
  -6  11  10       76.05       80.11      3.58 o 
  -5  11  10        1.57        1.43      2.05 o 
  -4  11  10        1.10        0.46      2.06 o 
  -3  11  10       22.21       20.32      2.40 o 
  -2  11  10       32.17       26.99      2.65 o 
  -1  11  10      111.99      106.22      4.09 o 
   0  11  10       39.01       35.95      2.70 o 
   1  11  10       77.93       64.29      5.84 o 
   2  11  10       84.74       78.32      6.41 o 
   3  11  10       36.49       35.48      7.22 o 
 -17   0  11        5.49        2.68      4.02 o 
 -15   0  11      254.25      258.72      5.86 o 
 -13   0  11        0.01        0.33      1.72 o 
 -11   0  11      101.79       91.57      2.64 o 
  -9   0  11        0.01       -0.30      0.86 o 
  -7   0  11      461.08      408.82      6.07 o 
  -5   0  11       16.24       14.81      1.07 o 
  -3   0  11     2346.72     2280.87     30.18 o 
  -1   0  11      335.74      311.34      5.67 o 
   1   0  11        0.96       -0.64      1.02 o 
   3   0  11      414.53      408.83      7.39 o 
   5   0  11        3.61        3.64      1.30 o 
   7   0  11      102.46       95.60      3.58 o 
   9   0  11      145.51      131.52      7.98 o 
 -17   1  11        0.55       -1.12      2.48 o 
 -16   1  11       50.76       56.39      3.39 o 
 -15   1  11      489.63      506.39      8.13 o 
 -14   1  11       84.65       95.53      3.85 o 
 -13   1  11        0.16        0.13      1.15 o 
 -12   1  11        8.50       12.19      1.08 o 
 -11   1  11       20.65       22.87      0.99 o 
 -10   1  11       22.71       21.72      0.96 o 
  -9   1  11      372.21      399.17      4.26 o 
  -8   1  11        0.31       -0.20      0.57 o 
  -7   1  11     1416.62     1392.60     13.27 o 
  -6   1  11     1165.86     1087.09     16.44 o 
  -5   1  11       88.00       75.84      1.97 o 
  -4   1  11      192.46      190.51      2.27 o 
  -3   1  11       97.79      105.19      1.67 o 
  -2   1  11      370.86      348.16      5.58 o 
  -1   1  11       11.60       12.28      0.94 o 
   0   1  11      345.08      319.71      4.13 o 
   1   1  11     1015.29      992.41     11.25 o 
   2   1  11        0.00        0.04      0.81 o 
   3   1  11       17.25       13.91      1.06 o 
   4   1  11       14.05       16.39      1.18 o 
   5   1  11       17.97       20.99      1.28 o 
   6   1  11      218.77      218.64      3.52 o 
   7   1  11        1.81        0.46      1.27 o 
   8   1  11       17.48       16.83      2.03 o 
   9   1  11      178.72      190.90      4.90 o 
  10   1  11        4.02        3.27      2.61 o 
 -17   2  11        2.20        5.24      3.75 o 
 -16   2  11      235.79      230.59      5.13 o 
 -15   2  11        1.00        0.41      1.95 o 
 -14   2  11       54.05       65.09      2.72 o 
 -13   2  11        0.56       -0.22      1.33 o 
 -12   2  11      112.99      106.00      2.25 o 
 -11   2  11       78.13       77.30      1.74 o 
 -10   2  11       54.28       45.65      1.71 o 
  -9   2  11        0.12        0.57      0.67 o 
  -8   2  11      421.68      405.29      4.32 o 
  -7   2  11        8.49        8.50      0.66 o 
  -6   2  11      891.52      891.49      8.68 o 
  -5   2  11      767.99      730.93      7.18 o 
  -4   2  11      765.52      742.73      8.64 o 
  -3   2  11       12.25       10.69      0.70 o 
  -2   2  11      326.17      297.81      3.51 o 
  -1   2  11      791.44      777.66      8.21 o 
   0   2  11      444.25      427.78      7.11 o 
   1   2  11       38.79       35.12      1.46 o 
   2   2  11       19.54       23.09      1.17 o 
   3   2  11        2.34        0.66      0.91 o 
   4   2  11      404.22      411.71      5.34 o 
   5   2  11       79.77       82.63      2.19 o 
   6   2  11      349.21      354.26      4.91 o 
   7   2  11       27.20       27.84      1.82 o 
   8   2  11        1.83        0.07      2.88 o 
   9   2  11      126.15      139.09      6.19 o 
  10   2  11       18.22       16.78      3.38 o 
 -16   3  11       56.01       55.01      3.17 o 
 -15   3  11      171.90      189.38      4.49 o 
 -14   3  11       80.42       86.97      3.13 o 
 -13   3  11      131.45      147.41      3.49 o 
 -12   3  11       19.15       22.60      1.57 o 
 -11   3  11       45.16       43.08      1.67 o 
 -10   3  11      311.11      303.77      3.77 o 
  -9   3  11      170.47      154.64      2.39 o 
  -8   3  11      408.33      396.47      4.57 o 
  -7   3  11       37.30       26.34      1.12 o 
  -6   3  11      181.57      183.59      2.48 o 
  -5   3  11        2.89        4.47      0.66 o 
  -4   3  11       50.68       38.58      1.32 o 
  -3   3  11       20.48       16.01      0.89 o 
  -2   3  11     1012.08      996.73     11.24 o 
  -1   3  11       10.73        5.95      0.88 o 
   0   3  11       31.76       41.52      1.29 o 
   1   3  11      269.24      249.50      4.04 o 
   2   3  11      303.58      312.13      4.23 o 
   3   3  11       55.76       68.39      1.96 o 
   4   3  11       17.02       14.32      1.25 o 
   5   3  11      497.15      498.81      6.33 o 
   6   3  11        3.90        7.63      1.35 o 
   7   3  11      106.73      110.70      3.43 o 
   8   3  11        4.37        7.47      2.06 o 
   9   3  11      220.19      205.34      6.21 o 
  10   3  11        3.48       10.03      5.04 o 
 -16   4  11        0.68        3.32      2.31 o 
 -15   4  11      186.27      186.07      4.66 o 
 -14   4  11      161.12      165.93      4.10 o 
 -13   4  11       19.01       23.34      1.72 o 
 -12   4  11       20.75       25.79      1.58 o 
 -11   4  11      112.55      101.93      2.86 o 
 -10   4  11        6.59        5.49      0.99 o 
  -9   4  11       23.90       31.16      1.42 o 
  -8   4  11       61.29       58.53      1.47 o 
  -7   4  11      161.42      158.26      2.33 o 
  -6   4  11        1.47        1.37      0.69 o 
  -5   4  11        0.14        0.71      0.65 o 
  -4   4  11       10.28       12.66      0.90 o 
  -3   4  11      985.98      985.98     11.16 o 
  -2   4  11       77.50       69.44      1.65 o 
  -1   4  11      292.46      296.92      3.96 o 
   0   4  11      130.05      117.85      2.20 o 
   1   4  11       16.97        9.73      0.95 o 
   2   4  11      549.74      553.18      6.72 o 
   3   4  11       46.11       55.87      3.48 o 
   4   4  11       20.95       28.22      1.63 o 
   5   4  11       79.35       75.79      2.36 o 
   6   4  11       22.85       20.71      2.20 o 
   7   4  11      268.43      277.32      5.03 o 
   8   4  11        8.87        8.49      2.58 o 
   9   4  11        9.38       15.98      3.63 o 
  10   4  11       19.80       27.85      6.53 o 
 -15   5  11       29.03       34.19      3.34 o 
 -14   5  11       66.73       69.13      3.22 o 
 -13   5  11       20.99       17.17      1.83 o 
 -12   5  11       46.17       54.33      2.35 o 
 -11   5  11       51.92       51.36      2.18 o 
 -10   5  11       24.07       29.11      1.44 o 
  -9   5  11      270.57      258.29      4.54 o 
  -8   5  11        9.93       17.22      1.49 o 
  -7   5  11        2.66        4.21      0.88 o 
  -6   5  11       22.67       24.42      1.43 o 
  -5   5  11      685.40      720.58      8.42 o 
  -4   5  11     1345.04     1366.34     15.22 o 
  -3   5  11        0.06        1.83      0.79 o 
  -2   5  11      728.61      739.42      8.62 o 
  -1   5  11       81.38       75.72      2.20 o 
   0   5  11      411.06      402.57      5.16 o 
   1   5  11       86.30       95.48      2.14 o 
   2   5  11        8.95        8.59      1.03 o 
   3   5  11       54.37       62.90      2.41 o 
   4   5  11        2.18        2.83      1.80 o 
   5   5  11      117.55      124.87      3.09 o 
   6   5  11        1.22        2.58      1.66 o 
   7   5  11       21.84       22.78      2.20 o 
   8   5  11       68.31       78.69      4.61 o 
   9   5  11        0.16       -1.46      5.07 o 
 -15   6  11       50.93       55.58      6.23 o 
 -14   6  11       54.71       59.36      3.25 o 
 -13   6  11       45.25       49.00      2.83 o 
 -12   6  11      600.69      614.51      8.51 o 
 -11   6  11       24.04       23.82      1.61 o 
 -10   6  11      136.19      128.25      2.65 o 
  -9   6  11       20.03       19.53      1.26 o 
  -8   6  11      299.53      289.66      4.10 o 
  -7   6  11      184.17      187.54      3.03 o 
  -6   6  11      112.71      119.97      2.61 o 
  -5   6  11        6.98        5.21      1.08 o 
  -4   6  11        0.01        1.90      0.96 o 
  -3   6  11        0.05        0.48      0.91 o 
  -2   6  11       66.21       63.83      1.89 o 
  -1   6  11        0.07       -0.92      0.92 o 
   0   6  11        4.77        5.01      1.07 o 
   1   6  11       48.65       40.65      1.82 o 
   2   6  11       13.13       10.76      1.20 o 
   3   6  11      347.14      335.43      4.71 o 
   4   6  11      137.23      130.56      4.94 o 
   5   6  11       16.89       16.98      1.73 o 
   6   6  11        2.07        3.73      1.94 o 
   7   6  11       24.89       31.04      2.46 o 
   8   6  11       72.62       63.80      8.20 o 
 -14   7  11       79.17       80.75      8.16 o 
 -13   7  11      128.98      130.86      4.20 o 
 -12   7  11       35.79       37.77      2.14 o 
 -11   7  11        0.65        2.84      1.53 o 
 -10   7  11      263.87      274.59      4.65 o 
  -9   7  11       44.13       55.27      2.64 o 
  -8   7  11       99.23      108.72      2.66 o 
  -7   7  11       20.73       25.41      1.53 o 
  -6   7  11        0.24        0.24      1.16 o 
  -5   7  11       10.33       10.18      1.25 o 
  -4   7  11      423.80      424.44      6.60 o 
  -3   7  11      154.20      159.33      3.15 o 
  -2   7  11      412.07      416.70      6.00 o 
  -1   7  11      179.70      172.11      3.31 o 
   0   7  11      169.06      185.56      3.20 o 
   1   7  11       24.38       25.40      1.58 o 
   2   7  11       44.21       53.06      2.10 o 
   3   7  11        3.26        3.38      1.30 o 
   4   7  11        1.86        2.34      1.60 o 
   5   7  11       31.18       35.39      2.11 o 
   6   7  11      125.76      125.27      4.31 o 
   7   7  11        2.50        1.31      2.86 o 
 -13   8  11       59.07       52.32      6.23 o 
 -12   8  11      114.32      117.92      3.77 o 
 -11   8  11       91.73       84.61      3.20 o 
 -10   8  11       65.34       63.40      2.92 o 
  -9   8  11        0.09        0.67      1.51 o 
  -8   8  11        6.34        3.45      1.39 o 
  -7   8  11      223.49      235.26      4.17 o 
  -6   8  11        2.57        1.87      1.36 o 
  -5   8  11      316.64      319.01      5.09 o 
  -4   8  11       87.07       89.26      2.62 o 
  -3   8  11      376.30      378.84      5.73 o 
  -2   8  11       15.62       19.05      1.50 o 
  -1   8  11      267.55      268.14      5.49 o 
   0   8  11        5.93        6.35      2.03 o 
   1   8  11      166.56      177.80      3.60 o 
   2   8  11       19.70       27.22      2.60 o 
   3   8  11      214.15      219.33      3.91 o 
   4   8  11      219.15      219.96      4.70 o 
   5   8  11       39.06       35.37      2.62 o 
   6   8  11       54.92       51.72      4.62 o 
   7   8  11       16.95       19.87      6.64 o 
 -12   9  11       24.77       23.48      6.35 o 
 -11   9  11       33.29       31.54      2.76 o 
 -10   9  11       17.76       18.53      2.41 o 
  -9   9  11      379.22      384.88      6.25 o 
  -8   9  11      133.27      133.11      3.51 o 
  -7   9  11      182.59      180.23      3.92 o 
  -6   9  11      176.63      171.05      3.75 o 
  -5   9  11       15.74       17.19      1.63 o 
  -4   9  11        4.03        5.04      1.45 o 
  -3   9  11        6.47        9.58      1.56 o 
  -2   9  11       63.55       71.92      2.69 o 
  -1   9  11      154.83      154.82      3.53 o 
   0   9  11      191.85      187.12      3.94 o 
   1   9  11      369.27      380.67      6.06 o 
   2   9  11      111.32      113.48      5.16 o 
   3   9  11       59.63       57.97      3.45 o 
   4   9  11        4.82        1.61      2.19 o 
   5   9  11       54.41       48.24      6.18 o 
  -9  10  11       15.09       14.17      3.06 o 
  -8  10  11      125.25      125.44      3.85 o 
  -7  10  11       17.23       15.71      2.03 o 
  -6  10  11       57.87       61.43      3.57 o 
  -5  10  11       21.38       20.86      2.00 o 
  -4  10  11      126.81      126.40      3.62 o 
  -3  10  11      267.49      261.76      4.92 o 
  -2  10  11      182.50      187.03      4.15 o 
  -1  10  11       35.37       35.30      2.49 o 
   0  10  11       23.79       30.11      2.48 o 
   1  10  11      112.61      124.78      4.22 o 
   2  10  11       21.35       27.27      2.79 o 
   3  10  11        5.08       14.30      3.82 o 
   4  10  11        0.00       -3.06      4.64 o 
  -8  11  11       46.84       27.85      6.76 o 
  -7  11  11       21.81       19.32      4.35 o 
  -6  11  11       33.11       30.50      5.97 o 
  -5  11  11        4.52        2.00      2.53 o 
  -4  11  11      128.70      118.57      4.73 o 
  -3  11  11        1.54       -4.27      4.27 o 
  -2  11  11        3.22        4.48      2.96 o 
  -1  11  11       13.75       18.64      5.24 o 
   0  11  11       27.94       13.17      5.48 o 
   1  11  11        1.62        0.99      7.28 o 
 -16   0  12        0.09        0.64      3.96 o 
 -14   0  12        9.20       14.12      2.37 o 
 -12   0  12        7.50       11.22      1.57 o 
 -10   0  12        0.02       -0.28      1.03 o 
  -8   0  12      649.26      588.50      8.49 o 
  -6   0  12      115.91      113.40      2.41 o 
  -4   0  12      186.19      152.52      2.83 o 
  -2   0  12      918.63      857.81     13.89 o 
   0   0  12      178.97      139.93      3.40 o 
   2   0  12      113.31      132.44      3.57 o 
   4   0  12      407.47      413.75      7.68 o 
   6   0  12        3.47       -0.01      1.81 o 
   8   0  12        0.11       -2.06      3.04 o 
 -17   1  12      413.18      443.24     20.86 o 
 -16   1  12       75.45       71.93      4.19 o 
 -15   1  12      104.00      107.16      3.55 o 
 -14   1  12       20.89       22.13      1.62 o 
 -13   1  12       20.18       22.41      1.76 o 
 -12   1  12        4.54       11.65      1.18 o 
 -11   1  12       25.14       25.48      1.72 o 
 -10   1  12      220.12      215.62      2.81 o 
  -9   1  12        3.67        3.13      0.70 o 
  -8   1  12       17.29       18.13      1.32 o 
  -7   1  12       67.62       49.72      1.27 o 
  -6   1  12      514.56      448.72      5.75 o 
  -5   1  12      390.16      386.73      4.19 o 
  -4   1  12      358.91      375.75      4.33 o 
  -3   1  12      197.23      202.67      2.71 o 
  -2   1  12      426.54      445.61      5.49 o 
  -1   1  12      980.56      980.78     11.14 o 
   0   1  12      225.32      215.26      3.19 o 
   1   1  12      312.91      309.16      4.21 o 
   2   1  12       55.93       50.91      1.79 o 
   3   1  12       12.08        8.47      1.11 o 
   4   1  12       52.03       54.17      2.03 o 
   5   1  12      233.04      253.36      3.92 o 
   6   1  12       12.75       13.91      1.48 o 
   7   1  12        0.60       -1.14      1.75 o 
   8   1  12      260.54      260.57      5.72 o 
   9   1  12      216.87      196.53      6.34 o 
 -17   2  12       63.34       60.77      5.79 o 
 -16   2  12        4.34        8.72      2.30 o 
 -15   2  12      169.64      180.91      4.67 o 
 -14   2  12       19.36       23.70      2.35 o 
 -13   2  12       33.08       35.87      2.11 o 
 -12   2  12       17.84       17.59      1.26 o 
 -11   2  12       13.03       13.43      1.00 o 
 -10   2  12       12.79       14.42      0.96 o 
  -9   2  12        6.21        5.69      0.83 o 
  -8   2  12      367.72      344.28      4.10 o 
  -7   2  12       16.25       14.50      0.87 o 
  -6   2  12      100.05       84.09      1.59 o 
  -5   2  12        5.93        6.69      0.82 o 
  -4   2  12      115.65      104.79      1.77 o 
  -3   2  12       93.64      106.63      1.80 o 
  -2   2  12      249.39      227.85      2.97 o 
  -1   2  12       35.02       27.26      1.22 o 
   0   2  12        2.29        2.66      0.91 o 
   1   2  12        3.51        2.64      0.92 o 
   2   2  12      190.06      170.91      2.92 o 
   3   2  12      291.68      320.00      4.43 o 
   4   2  12      120.58      125.40      2.65 o 
   5   2  12      126.33      121.16      3.15 o 
   6   2  12        5.29        3.63      1.72 o 
   7   2  12      158.35      167.43      3.92 o 
   8   2  12      148.94      156.14      4.78 o 
   9   2  12        5.29        5.12      2.88 o 
 -16   3  12        0.24       -2.02      2.22 o 
 -15   3  12        0.48        0.12      1.91 o 
 -14   3  12       85.84       89.33      4.90 o 
 -13   3  12       88.27       85.51      3.26 o 
 -12   3  12       11.28       13.19      1.34 o 
 -11   3  12       13.53       16.09      1.22 o 
 -10   3  12       29.91       30.93      1.32 o 
  -9   3  12      143.52      135.82      2.21 o 
  -8   3  12        5.59        2.77      0.74 o 
  -7   3  12       41.55       47.91      1.63 o 
  -6   3  12       36.34       35.73      1.67 o 
  -5   3  12      228.47      212.82      3.08 o 
  -4   3  12       16.80       25.82      1.29 o 
  -3   3  12      128.41      117.67      2.16 o 
  -2   3  12       12.63       10.40      0.92 o 
  -1   3  12       55.57       59.24      1.72 o 
   0   3  12        9.02        6.95      1.11 o 
   1   3  12        5.45        8.21      1.22 o 
   2   3  12       15.03       13.28      1.25 o 
   3   3  12       43.68       38.02      1.72 o 
   4   3  12        0.25       -0.34      1.17 o 
   5   3  12      169.63      177.33      3.28 o 
   6   3  12       65.87       67.79      2.61 o 
   7   3  12        0.07        0.88      1.82 o 
   8   3  12       35.95       36.56      2.99 o 
   9   3  12       10.14       17.13      6.00 o 
 -16   4  12        3.73        2.65      4.81 o 
 -15   4  12       30.81       33.04      2.74 o 
 -14   4  12       62.67       65.83      3.20 o 
 -13   4  12        7.71        7.69      1.74 o 
 -12   4  12        0.10       -0.35      1.32 o 
 -11   4  12        1.79        3.81      1.49 o 
 -10   4  12      171.71      156.59      2.75 o 
  -9   4  12      314.80      302.82      4.15 o 
  -8   4  12        0.84        0.15      0.75 o 
  -7   4  12      526.80      509.02      6.24 o 
  -6   4  12       88.41       86.98      1.91 o 
  -5   4  12      270.26      263.55      3.66 o 
  -4   4  12      738.48      723.59      8.46 o 
  -3   4  12        0.00        0.16      0.82 o 
  -2   4  12      287.52      289.26      3.95 o 
  -1   4  12      121.77      122.28      2.31 o 
   0   4  12       32.13       37.30      1.76 o 
   1   4  12       14.77       14.36      1.36 o 
   2   4  12       11.32        9.22      1.39 o 
   3   4  12       17.44       20.97      1.53 o 
   4   4  12       19.16       16.27      1.58 o 
   5   4  12        1.23        2.14      1.44 o 
   6   4  12      175.97      176.37      3.94 o 
   7   4  12       12.26       12.07      2.27 o 
   8   4  12        0.67       -1.51      4.74 o 
 -15   5  12      212.60      194.15      5.55 o 
 -14   5  12      116.18      120.25      3.99 o 
 -13   5  12       27.18       26.68      2.12 o 
 -12   5  12        4.20        3.71      1.47 o 
 -11   5  12      226.63      219.09      3.93 o 
 -10   5  12       82.76       90.77      2.30 o 
  -9   5  12        3.48        2.55      1.01 o 
  -8   5  12      132.89      123.43      2.71 o 
  -7   5  12      295.30      283.10      4.41 o 
  -6   5  12       36.92       36.75      1.59 o 
  -5   5  12        0.26       -0.66      0.86 o 
  -4   5  12        8.41       10.76      0.97 o 
  -3   5  12       96.93       95.97      2.42 o 
  -2   5  12        1.04        1.20      0.85 o 
  -1   5  12       29.96       33.55      1.63 o 
   0   5  12       95.08       84.03      2.14 o 
   1   5  12       20.05       17.81      1.45 o 
   2   5  12      119.67      127.52      3.00 o 
   3   5  12      184.01      176.74      3.55 o 
   4   5  12       46.14       41.29      2.03 o 
   5   5  12      209.37      203.58      4.16 o 
   6   5  12       24.59       25.88      2.35 o 
   7   5  12       53.25       48.14      2.87 o 
   8   5  12       39.98       39.97      5.88 o 
 -15   6  12      153.62      143.61     10.08 o 
 -14   6  12        0.80        0.54      2.30 o 
 -13   6  12        1.17       -0.18      1.99 o 
 -12   6  12        8.76        7.83      1.70 o 
 -11   6  12       25.09       25.04      1.74 o 
 -10   6  12       64.05       72.12      2.41 o 
  -9   6  12       65.82       72.37      2.49 o 
  -8   6  12       83.30       86.57      2.56 o 
  -7   6  12       14.86       11.14      1.29 o 
  -6   6  12       26.78       24.84      1.48 o 
  -5   6  12       47.97       50.73      2.56 o 
  -4   6  12      117.43      106.76      2.57 o 
  -3   6  12       47.21       53.72      2.08 o 
  -2   6  12       11.93       14.47      1.20 o 
  -1   6  12       31.01       27.61      1.39 o 
   0   6  12        3.15        3.91      1.16 o 
   1   6  12       70.71       70.53      2.24 o 
   2   6  12        1.13        0.85      1.62 o 
   3   6  12      143.98      155.29      3.54 o 
   4   6  12       94.49       99.81      3.70 o 
   5   6  12       34.13       35.16      2.21 o 
   6   6  12        6.64       11.07      2.38 o 
   7   6  12      133.32      122.61      5.38 o 
   8   6  12        0.93        5.42      6.35 o 
 -14   7  12       14.41       14.91      5.88 o 
 -13   7  12       56.38       54.41      5.21 o 
 -12   7  12        0.02       -1.94      2.13 o 
 -11   7  12        9.53        7.76      1.97 o 
 -10   7  12        2.87        4.76      1.74 o 
  -9   7  12       30.08       26.65      1.78 o 
  -8   7  12      363.97      371.46      5.68 o 
  -7   7  12       57.82       54.59      2.88 o 
  -6   7  12      173.30      171.57      3.47 o 
  -5   7  12      184.56      182.93      3.52 o 
  -4   7  12       67.11       70.41      2.66 o 
  -3   7  12       17.92       19.89      1.44 o 
  -2   7  12       19.44       18.44      1.47 o 
  -1   7  12        0.07        1.32      1.25 o 
   0   7  12       66.82       77.28      2.52 o 
   1   7  12       49.61       48.70      2.17 o 
   2   7  12        2.48        0.94      1.56 o 
   3   7  12      157.91      162.36      5.33 o 
   4   7  12        7.27        7.86      1.92 o 
   5   7  12       54.61       57.15      6.27 o 
   6   7  12        7.57       14.84      4.01 o 
   7   7  12       38.56       28.95      6.93 o 
 -12   8  12      132.17      110.57     14.83 o 
 -11   8  12       35.70       36.19      2.69 o 
 -10   8  12       82.33       77.25      3.68 o 
  -9   8  12      488.04      498.69      7.36 o 
  -8   8  12       60.85       58.23      2.68 o 
  -7   8  12       40.48       51.13      2.44 o 
  -6   8  12       56.74       48.77      2.59 o 
  -5   8  12        5.69        5.61      1.39 o 
  -4   8  12        1.09        1.94      1.31 o 
  -3   8  12        0.12       -1.42      1.42 o 
  -2   8  12        0.42       -0.45      1.40 o 
  -1   8  12      118.54      124.21      3.14 o 
   0   8  12        1.23        1.67      1.48 o 
   1   8  12        5.69        9.99      1.60 o 
   2   8  12        6.85        6.90      2.30 o 
   3   8  12        0.20       -0.17      2.12 o 
   4   8  12      115.06      113.56      4.36 o 
   5   8  12       28.16       37.24      4.58 o 
 -11   9  12      109.66       93.80      9.20 o 
 -10   9  12       68.67       47.82      3.49 o 
  -9   9  12       76.07       70.15      3.42 o 
  -8   9  12       67.90       78.09      3.35 o 
  -7   9  12       72.51       77.16      3.21 o 
  -6   9  12        0.92        2.11      1.66 o 
  -5   9  12       95.42       96.39      3.14 o 
  -4   9  12       34.15       29.72      2.35 o 
  -3   9  12       41.33       42.69      2.36 o 
  -2   9  12        1.82        1.84      2.02 o 
  -1   9  12       13.23       15.79      1.84 o 
   0   9  12       23.11       23.89      2.07 o 
   1   9  12        0.82        1.10      3.36 o 
   2   9  12        8.80        4.28      2.56 o 
   3   9  12        2.52        1.73      3.27 o 
   4   9  12        7.52        6.76      5.71 o 
  -8  10  12        6.56        3.24      2.93 o 
  -7  10  12       10.03        9.47      2.30 o 
  -6  10  12      127.64      122.66      4.19 o 
  -5  10  12       60.59       63.38      3.23 o 
  -4  10  12        6.61        2.22      1.99 o 
  -3  10  12        2.36        2.10      1.94 o 
  -2  10  12        5.99        5.05      2.08 o 
  -1  10  12      155.07      138.81      4.10 o 
   0  10  12        2.75        8.02      3.27 o 
   1  10  12       18.15       17.43      3.84 o 
  -5  11  12       25.29       18.18      9.79 o 
  -4  11  12       46.08       36.88      7.46 o 
 -15   0  13      605.47      637.83     14.03 o 
 -13   0  13        9.55        9.56      2.12 o 
 -11   0  13      159.04      159.24      3.57 o 
  -9   0  13       19.67       17.33      1.29 o 
  -7   0  13      371.81      362.91      5.65 o 
  -5   0  13      191.96      195.38      4.21 o 
  -3   0  13      214.90      178.30      4.02 o 
  -1   0  13       68.56       68.44      2.71 o 
   1   0  13      442.93      435.43      7.97 o 
   3   0  13       14.97       19.43      1.95 o 
   5   0  13       18.41       19.31      2.21 o 
   7   0  13       40.36       53.32      4.07 o 
 -16   1  13       12.82       14.27      4.01 o 
 -15   1  13      105.18      101.46      4.08 o 
 -14   1  13       47.57       48.79      2.98 o 
 -13   1  13       34.16       35.83      1.82 o 
 -12   1  13        4.89        4.81      1.29 o 
 -11   1  13        4.42       10.07      1.09 o 
 -10   1  13      134.95      131.46      2.26 o 
  -9   1  13        0.58       -0.45      0.75 o 
  -8   1  13      618.71      599.78      6.60 o 
  -7   1  13      102.54       93.59      2.51 o 
  -6   1  13      790.38      779.88      8.34 o 
  -5   1  13       11.99       12.91      0.99 o 
  -4   1  13        7.77        7.91      0.95 o 
  -3   1  13      403.94      420.64      6.35 o 
  -2   1  13      157.57      170.49      2.80 o 
  -1   1  13       42.82       42.27      2.82 o 
   0   1  13        0.31        1.45      1.00 o 
   1   1  13        3.28        4.73      1.08 o 
   2   1  13        2.05        1.53      1.09 o 
   3   1  13       30.94       26.57      1.47 o 
   4   1  13       45.55       46.44      2.07 o 
   5   1  13       42.75       43.14      2.00 o 
   6   1  13      166.69      176.68      3.66 o 
   7   1  13        5.99        2.07      2.71 o 
   8   1  13       55.83       51.62      3.42 o 
 -16   2  13      205.43      183.10      8.18 o 
 -15   2  13       51.54       51.19      3.20 o 
 -14   2  13        0.00       -1.70      1.70 o 
 -13   2  13        0.59       -1.28      1.46 o 
 -12   2  13        2.60        1.35      1.18 o 
 -11   2  13        7.07       10.09      1.07 o 
 -10   2  13        0.23        1.52      0.90 o 
  -9   2  13        9.48       11.04      0.93 o 
  -8   2  13       53.03       53.19      1.69 o 
  -7   2  13      242.16      215.93      3.20 o 
  -6   2  13      381.19      373.04      4.79 o 
  -5   2  13      255.28      246.21      4.24 o 
  -4   2  13      934.13      972.30     12.22 o 
  -3   2  13       23.99       21.24      1.23 o 
  -2   2  13       62.56       59.62      1.99 o 
  -1   2  13      232.63      230.25      3.82 o 
   0   2  13        5.50        7.55      1.08 o 
   1   2  13      166.80      153.92      2.94 o 
   2   2  13       79.18       81.14      2.26 o 
   3   2  13       22.78       24.37      1.51 o 
   4   2  13        4.23        5.55      1.31 o 
   5   2  13       73.80       73.81      3.26 o 
   6   2  13       19.91       19.64      2.00 o 
   7   2  13       21.49       21.31      2.66 o 
   8   2  13       14.27       15.94      3.12 o 
 -16   3  13      102.08      101.05      6.38 o 
 -15   3  13       86.73       90.06      5.09 o 
 -14   3  13        5.07        6.09      1.91 o 
 -13   3  13       26.67       24.91      1.92 o 
 -12   3  13        0.34        0.60      1.53 o 
 -11   3  13        2.38        4.12      1.16 o 
 -10   3  13       29.78       24.68      1.22 o 
  -9   3  13        7.69       10.50      1.04 o 
  -8   3  13      255.47      251.32      3.61 o 
  -7   3  13       74.50       75.33      2.38 o 
  -6   3  13      233.36      229.15      3.34 o 
  -5   3  13      121.34      129.31      2.35 o 
  -4   3  13        6.49        6.96      0.89 o 
  -3   3  13       51.61       50.99      1.90 o 
  -2   3  13       21.43       15.04      1.25 o 
  -1   3  13       83.88       86.24      2.36 o 
   0   3  13       17.98       16.92      1.49 o 
   1   3  13       74.02       80.00      2.69 o 
   2   3  13        6.89        8.50      1.34 o 
   3   3  13       40.39       40.44      2.04 o 
   4   3  13        0.61        0.95      1.44 o 
   5   3  13       46.75       53.82      2.68 o 
   6   3  13        0.00        2.90      2.13 o 
   7   3  13        6.33        7.95      3.39 o 
 -15   4  13        3.91        3.98      2.71 o 
 -14   4  13        6.37        4.82      2.02 o 
 -13   4  13       39.24       43.65      2.72 o 
 -12   4  13      135.99      135.85      3.25 o 
 -11   4  13        0.83        2.10      1.21 o 
 -10   4  13       21.35       20.64      1.49 o 
  -9   4  13        1.59        2.29      1.15 o 
  -8   4  13       26.94       28.37      1.90 o 
  -7   4  13       15.07       17.39      1.13 o 
  -6   4  13       50.45       56.83      1.75 o 
  -5   4  13       34.20       33.03      1.57 o 
  -4   4  13       39.07       39.72      1.95 o 
  -3   4  13        0.05       -0.85      0.85 o 
  -2   4  13      154.61      163.85      3.19 o 
  -1   4  13       65.29       68.09      2.20 o 
   0   4  13        6.64        6.41      1.21 o 
   1   4  13        2.19        2.11      1.33 o 
   2   4  13       53.43       49.95      2.47 o 
   3   4  13        5.76        5.21      1.36 o 
   4   4  13       62.10       64.35      2.83 o 
   5   4  13        3.60        4.67      1.78 o 
   6   4  13        3.52        1.26      2.36 o 
   7   4  13       31.94       34.55      4.39 o 
 -15   5  13      129.15      113.02      9.26 o 
 -14   5  13       36.01       35.09      2.69 o 
 -13   5  13        1.59        0.82      1.96 o 
 -12   5  13       93.04      102.83      3.54 o 
 -11   5  13      122.15      133.93      3.63 o 
 -10   5  13      154.20      160.98      4.51 o 
  -9   5  13        9.10       12.34      1.34 o 
  -8   5  13       42.25       51.77      2.23 o 
  -7   5  13      152.44      158.42      4.82 o 
  -6   5  13      225.87      226.55      3.84 o 
  -5   5  13       22.35       22.11      1.73 o 
  -4   5  13       30.14       28.29      1.41 o 
  -3   5  13      157.28      150.80      2.73 o 
  -2   5  13        3.23        3.80      1.17 o 
  -1   5  13        8.04       10.51      1.51 o 
   0   5  13       52.03       50.65      2.47 o 
   1   5  13       38.54       49.45      2.87 o 
   2   5  13       37.90       41.43      2.15 o 
   3   5  13       19.00       20.27      1.80 o 
   4   5  13      428.21      451.80      6.88 o 
   5   5  13        1.10        2.37      3.43 o 
   6   5  13       47.38       46.93      3.05 o 
   7   5  13       83.02       90.95      7.10 o 
 -13   6  13       10.16       10.24      2.71 o 
 -12   6  13       28.23       28.31      2.39 o 
 -11   6  13        7.77        4.87      1.86 o 
 -10   6  13       26.27       32.43      1.97 o 
  -9   6  13        2.93        1.10      1.38 o 
  -8   6  13        0.49       -0.13      1.24 o 
  -7   6  13      183.70      186.24      3.75 o 
  -6   6  13      221.17      233.60      4.07 o 
  -5   6  13      182.06      184.64      3.51 o 
  -4   6  13        6.26        6.30      1.30 o 
  -3   6  13       62.82       60.90      2.84 o 
  -2   6  13       83.29       77.08      2.32 o 
  -1   6  13       24.11       25.94      1.75 o 
   0   6  13       51.63       57.19      2.57 o 
   1   6  13       73.88       77.93      2.90 o 
   2   6  13      225.36      235.11      4.47 o 
   3   6  13      119.43      119.06      3.58 o 
   4   6  13        4.98        4.78      1.99 o 
   5   6  13       59.43       49.92      2.83 o 
   6   6  13      267.40      265.09      7.46 o 
 -12   7  13       93.26       78.76      4.70 o 
 -11   7  13       12.90       11.46      4.75 o 
 -10   7  13       31.72       28.86      2.21 o 
  -9   7  13        0.13        1.44      1.85 o 
  -8   7  13        1.72        1.32      1.69 o 
  -7   7  13        0.00       -1.69      1.69 o 
  -6   7  13        3.98        2.81      1.40 o 
  -5   7  13        0.58        0.12      1.51 o 
  -4   7  13       79.13       75.84      2.59 o 
  -3   7  13       35.16       34.74      1.84 o 
  -2   7  13      260.45      261.43      4.53 o 
  -1   7  13        2.32        0.93      1.45 o 
   0   7  13      272.92      268.07      5.32 o 
   1   7  13      122.38      122.17      4.46 o 
   2   7  13       21.25       19.42      1.98 o 
   3   7  13        4.23        1.56      2.00 o 
   4   7  13      169.83      167.04      5.17 o 
   5   7  13        4.82        3.62      3.46 o 
 -12   8  13        2.97       -0.76      5.77 o 
 -11   8  13        0.07       -0.77      3.23 o 
 -10   8  13       18.33       19.54      2.94 o 
  -9   8  13       11.02       12.55      2.05 o 
  -8   8  13        2.96        1.31      1.74 o 
  -7   8  13        0.37        2.87      1.71 o 
  -6   8  13       10.47        9.00      1.76 o 
  -5   8  13       43.86       46.01      2.48 o 
  -4   8  13      150.38      146.12      4.70 o 
  -3   8  13       46.70       51.56      2.59 o 
  -2   8  13        4.04        3.23      1.67 o 
  -1   8  13      152.37      159.69      3.73 o 
   0   8  13       28.76       30.45      2.38 o 
   1   8  13        0.59        3.22      2.16 o 
   2   8  13       48.36       47.62      3.04 o 
   3   8  13        1.01        2.25      2.91 o 
   4   8  13        2.38       -1.05      5.71 o 
  -9   9  13       57.85       56.95      6.47 o 
  -8   9  13       63.39       53.49      4.13 o 
  -7   9  13       23.44       22.59      2.33 o 
  -6   9  13       41.08       42.14      3.22 o 
  -5   9  13       50.29       46.56      2.75 o 
  -4   9  13        2.12       -1.91      1.91 o 
  -3   9  13        1.29       -0.23      3.40 o 
  -2   9  13       30.68       29.18      2.29 o 
  -1   9  13        2.70        7.08      2.05 o 
   0   9  13        0.34       -2.41      2.41 o 
   1   9  13       30.89       24.54      4.11 o 
   2   9  13       38.12       29.54      7.28 o 
  -6  10  13       10.76        1.69      5.30 o 
  -5  10  13        1.91        2.12      4.34 o 
  -4  10  13      170.99      150.61      8.13 o 
  -3  10  13        5.69        2.42      3.96 o 
  -2  10  13        7.78        7.70      8.62 o 
  -1  10  13        0.70        3.15      5.83 o 
 -16   0  14       33.53       27.09      8.39 o 
 -14   0  14      183.14      183.82      6.22 o 
 -12   0  14       45.31       44.74      3.44 o 
 -10   0  14        7.00        9.97      1.57 o 
  -8   0  14       95.09       88.20      3.81 o 
  -6   0  14       59.34       58.79      2.69 o 
  -4   0  14      157.38      158.63      3.95 o 
  -2   0  14       30.10       30.02      1.98 o 
   0   0  14       22.19       21.40      1.95 o 
   2   0  14       22.54       23.73      2.12 o 
   4   0  14      548.91      597.26     10.79 o 
   6   0  14      232.97      239.58      6.52 o 
 -16   1  14      100.06       92.91      7.41 o 
 -15   1  14        0.00       -0.64      2.33 o 
 -14   1  14        0.19        0.41      2.40 o 
 -13   1  14       28.13       31.05      2.02 o 
 -12   1  14       31.37       41.69      2.04 o 
 -11   1  14        8.20       11.40      1.15 o 
 -10   1  14        1.90        1.29      1.10 o 
  -9   1  14        1.84        2.04      1.11 o 
  -8   1  14       47.34       39.42      1.68 o 
  -7   1  14       27.71       28.99      1.89 o 
  -6   1  14       19.16       17.98      1.55 o 
  -5   1  14       23.67       22.27      1.36 o 
  -4   1  14       27.44       33.95      1.81 o 
  -3   1  14        0.16       -0.80      1.08 o 
  -2   1  14        8.21        6.99      1.11 o 
  -1   1  14        2.42        2.15      1.07 o 
   0   1  14       43.31       44.55      1.90 o 
   1   1  14        6.03        7.62      1.23 o 
   2   1  14        0.21        0.88      1.24 o 
   3   1  14      106.25      123.65      2.93 o 
   4   1  14       32.28       40.06      1.95 o 
   5   1  14        2.93        9.43      1.77 o 
   6   1  14       46.09       50.25      2.77 o 
   7   1  14        8.37        8.53      3.91 o 
 -15   2  14       83.86       93.59      6.42 o 
 -14   2  14       43.12       47.09      2.81 o 
 -13   2  14       35.99       40.39      2.26 o 
 -12   2  14        0.65        1.61      1.65 o 
 -11   2  14       44.02       49.19      2.08 o 
 -10   2  14       23.85       30.86      1.56 o 
  -9   2  14        0.30        0.92      1.01 o 
  -8   2  14       17.17       16.73      1.16 o 
  -7   2  14        0.76        2.10      0.97 o 
  -6   2  14        4.12        2.54      1.11 o 
  -5   2  14       77.38       86.37      2.37 o 
  -4   2  14      117.22      121.56      2.73 o 
  -3   2  14       88.61       79.45      2.33 o 
  -2   2  14       26.36       22.72      1.44 o 
  -1   2  14       74.58       75.13      2.38 o 
   0   2  14       75.66       79.54      2.99 o 
   1   2  14       30.97       29.97      1.64 o 
   2   2  14       54.48       59.21      2.44 o 
   3   2  14       77.02       82.90      2.84 o 
   4   2  14       35.11       41.51      2.88 o 
   5   2  14      171.45      189.04      5.99 o 
   6   2  14        6.58        6.03      2.52 o 
   7   2  14       44.22       26.16      9.61 o 
 -15   3  14       25.15       23.79      2.66 o 
 -14   3  14        4.87        5.09      2.22 o 
 -13   3  14        3.88        7.38      2.16 o 
 -12   3  14        1.07        1.04      1.68 o 
 -11   3  14       34.74       39.59      2.00 o 
 -10   3  14        3.75        5.59      1.37 o 
  -9   3  14       26.06       22.12      1.36 o 
  -8   3  14       73.35       67.19      1.97 o 
  -7   3  14       96.37       91.94      2.16 o 
  -6   3  14      548.75      570.35      7.72 o 
  -5   3  14        2.28        4.08      1.10 o 
  -4   3  14       44.00       41.87      1.96 o 
  -3   3  14        0.58       -0.45      1.09 o 
  -2   3  14      113.37      107.47      2.68 o 
  -1   3  14       77.07       74.44      2.46 o 
   0   3  14       11.34       13.06      1.37 o 
   1   3  14      108.11      112.83      2.88 o 
   2   3  14       41.38       47.01      2.50 o 
   3   3  14       64.49       75.48      2.94 o 
   4   3  14       15.96       18.56      1.98 o 
   5   3  14       91.38      100.07      5.69 o 
   6   3  14      105.46      112.53      7.06 o 
 -14   4  14       43.84       48.50      5.06 o 
 -13   4  14        0.80        0.25      2.27 o 
 -12   4  14        6.57        8.66      1.91 o 
 -11   4  14       52.98       56.01      3.11 o 
 -10   4  14       58.44       61.83      2.54 o 
  -9   4  14      314.70      319.44      5.05 o 
  -8   4  14       37.23       41.15      2.02 o 
  -7   4  14       69.42       72.21      2.07 o 
  -6   4  14       40.22       36.08      1.67 o 
  -5   4  14       49.06       42.59      2.04 o 
  -4   4  14      383.65      396.69      7.65 o 
  -3   4  14        0.27        1.40      1.13 o 
  -2   4  14       32.33       31.51      1.76 o 
  -1   4  14       16.94       20.34      1.53 o 
   0   4  14      216.62      219.73      4.01 o 
   1   4  14        1.14        1.24      1.48 o 
   2   4  14      159.92      163.15      4.21 o 
   3   4  14       10.49        8.91      1.74 o 
   4   4  14      169.44      168.80      4.23 o 
   5   4  14       44.78       42.87      2.74 o 
   6   4  14       10.60       10.24      4.17 o 
 -14   5  14       13.28        6.06      4.95 o 
 -13   5  14        1.48        2.23      2.47 o 
 -12   5  14       24.49       25.00      2.34 o 
 -11   5  14       33.55       30.36      2.24 o 
 -10   5  14       20.99       24.01      1.79 o 
  -9   5  14       40.81       40.14      2.07 o 
  -8   5  14       45.43       40.54      3.26 o 
  -7   5  14        0.27        1.20      1.22 o 
  -6   5  14        2.45        2.84      1.31 o 
  -5   5  14       71.96       67.65      2.39 o 
  -4   5  14        8.42       11.85      1.38 o 
  -3   5  14        0.90        3.54      1.27 o 
  -2   5  14        9.47       10.30      1.46 o 
  -1   5  14        0.00        3.19      1.50 o 
   0   5  14        4.03        5.84      1.46 o 
   1   5  14        6.07        5.47      1.64 o 
   2   5  14        0.57       -1.70      1.70 o 
   3   5  14       10.12        4.59      1.95 o 
   4   5  14        4.16        5.45      2.17 o 
   5   5  14      374.44      351.17      8.29 o 
   6   5  14        0.30       -3.20      6.06 o 
 -13   6  14        2.67        0.35      4.66 o 
 -12   6  14        1.71        4.86      2.23 o 
 -11   6  14      138.48      129.44      4.93 o 
 -10   6  14      178.35      189.40      4.10 o 
  -9   6  14        3.60        3.46      1.73 o 
  -8   6  14      297.51      317.90      5.25 o 
  -7   6  14      143.18      149.10      3.41 o 
  -6   6  14       13.65       11.44      1.49 o 
  -5   6  14       17.08       15.95      1.66 o 
  -4   6  14        0.08        0.42      1.67 o 
  -3   6  14       30.95       35.28      2.25 o 
  -2   6  14       86.23       86.26      3.20 o 
  -1   6  14      231.41      238.72      4.60 o 
   0   6  14       78.04       86.13      3.97 o 
   1   6  14        1.63        0.11      1.78 o 
   2   6  14       22.23       26.60      2.23 o 
   3   6  14        4.39        2.18      2.43 o 
   4   6  14       31.10       28.59      3.31 o 
 -12   7  14        4.48        3.79      5.88 o 
 -11   7  14        0.16       -0.53      2.51 o 
 -10   7  14       15.69       12.53      2.31 o 
  -9   7  14      197.93      199.91      4.34 o 
  -8   7  14       21.64       24.57      2.00 o 
  -7   7  14       78.73       95.09      3.18 o 
  -6   7  14       79.23       82.68      3.11 o 
  -5   7  14       54.71       57.98      2.77 o 
  -4   7  14        7.45        7.89      1.67 o 
  -3   7  14       57.81       59.54      3.28 o 
  -2   7  14       19.55       15.79      2.03 o 
  -1   7  14      114.89      120.14      3.86 o 
   0   7  14       21.35       17.86      2.30 o 
   1   7  14      144.24      140.49      4.51 o 
   2   7  14       10.83       13.47      2.55 o 
   3   7  14        6.09        0.70      2.91 o 
   4   7  14        0.34        3.54      4.90 o 
 -10   8  14       32.96       34.49      5.53 o 
  -9   8  14       33.02       24.44      2.49 o 
  -8   8  14       26.11       25.21      2.24 o 
  -7   8  14       64.10       56.63      2.95 o 
  -6   8  14        0.27        0.40      1.93 o 
  -5   8  14       20.04       22.97      2.20 o 
  -4   8  14        3.38        2.41      2.50 o 
  -3   8  14        3.81       -1.02      2.11 o 
  -2   8  14       67.78       67.31      3.89 o 
  -1   8  14        8.77        4.99      2.98 o 
   0   8  14       69.68       77.50      3.81 o 
   1   8  14       24.05       33.78      6.87 o 
   2   8  14       17.67       22.91      4.82 o 
  -8   9  14      113.69      101.76      8.29 o 
  -7   9  14        1.76       -3.02      3.47 o 
  -6   9  14       39.03       28.77      4.68 o 
  -5   9  14      114.71      104.14     11.62 o 
  -4   9  14       41.24       39.23      4.27 o 
  -3   9  14       64.49       60.88      6.99 o 
  -2   9  14       32.15       26.62      6.47 o 
  -1   9  14       81.44       78.24     10.60 o 
   0   9  14       68.93       61.75     11.19 o 
 -15   0  15       86.05       86.34      8.04 o 
 -13   0  15       31.08       48.82      6.53 o 
 -11   0  15        8.33        5.28      2.36 o 
  -9   0  15      244.15      240.08      6.49 o 
  -7   0  15       56.76       68.31      3.70 o 
  -5   0  15      311.55      315.42      7.77 o 
  -3   0  15        7.43        9.88      1.72 o 
  -1   0  15        1.31        1.63      1.70 o 
   1   0  15      266.47      284.74      6.25 o 
   3   0  15        7.62        9.08      2.76 o 
   5   0  15       13.12       15.24      3.18 o 
 -15   1  15        1.49        3.51      4.63 o 
 -14   1  15       52.79       51.57      4.25 o 
 -13   1  15        3.51        2.38      3.00 o 
 -12   1  15       84.53       88.48      3.32 o 
 -11   1  15       64.94       69.90      3.03 o 
 -10   1  15      149.54      159.83      3.82 o 
  -9   1  15       40.52       48.96      2.51 o 
  -8   1  15       18.56       16.75      1.42 o 
  -7   1  15      109.33      122.38      2.87 o 
  -6   1  15        4.86        5.78      1.27 o 
  -5   1  15        0.23        0.48      1.12 o 
  -4   1  15       17.54       19.45      1.44 o 
  -3   1  15       26.90       35.24      1.80 o 
  -2   1  15       15.08       16.23      1.45 o 
  -1   1  15      109.71      120.00      3.02 o 
   0   1  15        5.36        8.31      1.69 o 
   1   1  15        0.16        0.44      1.39 o 
   2   1  15      290.88      303.93      5.15 o 
   3   1  15       62.49       65.85      4.47 o 
   4   1  15       11.22       13.37      2.57 o 
   5   1  15      170.51      163.03      4.43 o 
   6   1  15       49.44       37.93      6.93 o 
 -15   2  15       34.88       32.16      6.00 o 
 -14   2  15      110.10      114.95      5.69 o 
 -13   2  15       44.85       46.83      3.81 o 
 -12   2  15       45.98       52.04      3.51 o 
 -11   2  15      197.80      203.95      3.97 o 
 -10   2  15      115.23      120.35      3.84 o 
  -9   2  15        2.78        2.26      1.39 o 
  -8   2  15        0.53        1.44      1.28 o 
  -7   2  15        3.44        4.15      1.30 o 
  -6   2  15        7.43        8.15      1.29 o 
  -5   2  15       13.55       16.15      1.40 o 
  -4   2  15       12.99       13.98      1.39 o 
  -3   2  15       11.14       10.72      1.37 o 
  -2   2  15      343.67      360.16      5.53 o 
  -1   2  15       84.61       96.77      2.77 o 
   0   2  15      365.50      376.24      5.80 o 
   1   2  15       17.77       22.31      2.23 o 
   2   2  15      262.11      277.27      5.63 o 
   3   2  15      202.93      202.50      4.40 o 
   4   2  15        4.47        4.54      2.09 o 
   5   2  15       34.64       34.57      3.24 o 
 -14   3  15        2.14        2.21      2.75 o 
 -13   3  15       11.66       13.42      2.55 o 
 -12   3  15        0.26        3.53      2.02 o 
 -11   3  15      276.71      283.04      4.90 o 
 -10   3  15      154.39      158.55      3.45 o 
  -9   3  15       50.91       51.35      3.75 o 
  -8   3  15       16.80       14.58      1.50 o 
  -7   3  15      136.19      125.88      2.99 o 
  -6   3  15       73.03       77.35      2.50 o 
  -5   3  15      325.57      347.25      5.37 o 
  -4   3  15       49.34       50.43      2.42 o 
  -3   3  15       59.30       52.10      2.31 o 
  -2   3  15        0.09        1.94      1.32 o 
  -1   3  15      129.12      136.54      3.20 o 
   0   3  15      105.97      116.52      3.11 o 
   1   3  15        0.32       -0.43      1.73 o 
   2   3  15       12.29       10.77      1.90 o 
   3   3  15       64.63       69.84      3.81 o 
   4   3  15        4.43        4.05      2.22 o 
   5   3  15       78.68       49.99      6.53 o 
 -14   4  15        2.10        4.19      8.39 o 
 -13   4  15       54.47       52.72      3.32 o 
 -12   4  15       53.94       61.76      3.33 o 
 -11   4  15      161.76      168.66      3.98 o 
 -10   4  15       40.26       48.21      2.41 o 
  -9   4  15       25.15       29.81      1.85 o 
  -8   4  15       35.23       47.39      2.84 o 
  -7   4  15       37.95       41.70      2.54 o 
  -6   4  15       61.77       55.05      2.34 o 
  -5   4  15      167.77      169.56      3.50 o 
  -4   4  15       37.32       35.18      1.76 o 
  -3   4  15       99.98      108.98      2.93 o 
  -2   4  15        2.89        0.26      1.39 o 
  -1   4  15      128.42      126.80      3.74 o 
   0   4  15      262.15      288.83      5.09 o 
   1   4  15      252.61      254.45      4.81 o 
   2   4  15        0.00        0.81      1.89 o 
   3   4  15       62.92       67.42      3.49 o 
   4   4  15      161.79      154.43      4.48 o 
   5   4  15      385.80      351.59     15.09 o 
 -13   5  15       12.64        9.32      4.95 o 
 -12   5  15      222.40      205.82      7.17 o 
 -11   5  15       95.27      101.97      3.88 o 
 -10   5  15       84.21       78.19      3.60 o 
  -9   5  15       44.96       49.92      2.60 o 
  -8   5  15        5.36        6.84      1.73 o 
  -7   5  15      196.49      188.52      4.46 o 
  -6   5  15       32.24       36.96      2.19 o 
  -5   5  15      101.70      104.68      3.36 o 
  -4   5  15       20.56       22.54      2.04 o 
  -3   5  15      160.22      165.09      3.62 o 
  -2   5  15       92.93       99.24      3.22 o 
  -1   5  15      475.74      481.97      7.22 o 
   0   5  15      107.09      122.62      3.49 o 
   1   5  15       82.83       83.74      3.45 o 
   2   5  15       27.09       25.46      2.27 o 
   3   5  15       45.20       45.34      2.74 o 
   4   5  15      294.77      268.04     30.96 o 
 -12   6  15        6.62        6.57      3.92 o 
 -11   6  15        0.21        1.32      2.51 o 
 -10   6  15       94.01      103.27      3.60 o 
  -9   6  15        0.00       -1.83      1.83 o 
  -8   6  15        9.67        8.23      1.82 o 
  -7   6  15        0.09       -1.77      1.84 o 
  -6   6  15      235.02      245.59      5.23 o 
  -5   6  15        7.89       10.31      1.95 o 
  -4   6  15        2.63        4.35      1.81 o 
  -3   6  15       16.25       13.99      2.04 o 
  -2   6  15       15.05       15.00      2.09 o 
  -1   6  15        0.39        3.02      1.98 o 
   0   6  15      116.41      122.34      4.37 o 
   1   6  15      138.80      141.04      4.17 o 
   2   6  15       11.90       10.56      2.40 o 
   3   6  15        4.04        6.44      4.55 o 
 -11   7  15       17.44        7.46      6.06 o 
 -10   7  15       36.35       33.20      4.08 o 
  -9   7  15        0.87       -0.85      2.08 o 
  -8   7  15        0.00       -1.92      1.92 o 
  -7   7  15       17.03       18.07      2.39 o 
  -6   7  15       60.51       62.00      3.42 o 
  -5   7  15        6.94        3.95      2.26 o 
  -4   7  15       71.60       77.46      3.97 o 
  -3   7  15        1.83        3.56      2.30 o 
  -2   7  15       32.76       27.66      2.58 o 
  -1   7  15       11.25       12.44      2.44 o 
   0   7  15        3.23        1.57      2.90 o 
   1   7  15      184.27      167.62      7.79 o 
  -9   8  15       27.54       15.26      5.94 o 
  -8   8  15        0.49        5.98      3.72 o 
  -7   8  15        5.72       10.02      4.84 o 
  -6   8  15       33.11       34.02      5.30 o 
  -5   8  15       75.72       63.33      5.38 o 
  -4   8  15        6.57        6.23      5.13 o 
  -3   8  15      351.71      316.99     13.87 o 
  -2   8  15        0.06        6.99      5.88 o 
 -12   0  16      163.82      183.69      9.38 o 
 -10   0  16      255.86      268.36      7.46 o 
  -8   0  16        7.62        8.64      2.43 o 
  -6   0  16     1283.81     1360.69     26.94 o 
  -4   0  16       46.52       54.05      3.60 o 
  -2   0  16      155.56      149.14      5.53 o 
   0   0  16      380.79      394.41      9.70 o 
   2   0  16      227.62      221.40      7.33 o 
   4   0  16        9.55        5.42      5.42 o 
 -14   1  16        6.32       10.66      5.65 o 
 -13   1  16        0.25       -4.19      4.19 o 
 -12   1  16      116.36      114.16      6.05 o 
 -11   1  16      142.81      142.61      4.10 o 
 -10   1  16       38.04       42.23      2.38 o 
  -9   1  16       26.91       29.89      2.08 o 
  -8   1  16      144.45      152.92      3.78 o 
  -7   1  16       77.59       84.07      3.25 o 
  -6   1  16        3.45        4.54      1.45 o 
  -5   1  16        5.99        6.95      1.54 o 
  -4   1  16       22.14       23.77      1.64 o 
  -3   1  16       65.76       66.55      2.93 o 
  -2   1  16        1.65        3.56      1.47 o 
  -1   1  16       95.77      102.13      3.03 o 
   0   1  16      325.63      329.58      5.50 o 
   1   1  16        0.76        1.17      1.57 o 
   2   1  16        0.16        0.02      1.95 o 
   3   1  16       47.80       45.71      2.66 o 
   4   1  16       89.57       91.62      8.34 o 
 -13   2  16        9.68        8.21      4.72 o 
 -12   2  16      153.48      161.78      6.36 o 
 -11   2  16      118.62      118.42      4.62 o 
 -10   2  16      110.64      118.82      5.49 o 
  -9   2  16      345.01      349.71      6.24 o 
  -8   2  16       20.49       21.63      1.70 o 
  -7   2  16       21.94       29.47      1.82 o 
  -6   2  16        1.26       -0.05      1.38 o 
  -5   2  16       24.25       25.51      1.66 o 
  -4   2  16       59.46       67.75      2.59 o 
  -3   2  16       36.14       37.01      2.03 o 
  -2   2  16       16.43       17.97      1.66 o 
  -1   2  16        0.02        0.59      1.46 o 
   0   2  16        0.61        1.26      2.44 o 
   1   2  16      281.96      302.36      5.37 o 
   2   2  16       11.46       12.23      2.16 o 
   3   2  16       42.38       39.34      2.69 o 
   4   2  16       25.86       34.77      4.03 o 
 -12   3  16        0.99        2.39      3.29 o 
 -11   3  16        8.13       10.47      2.74 o 
 -10   3  16       41.16       44.72      2.73 o 
  -9   3  16      156.71      155.30      4.12 o 
  -8   3  16      333.24      354.27      5.71 o 
  -7   3  16      285.91      291.31      4.95 o 
  -6   3  16      137.29      141.68      3.33 o 
  -5   3  16      197.10      206.69      3.95 o 
  -4   3  16      166.21      175.22      3.69 o 
  -3   3  16       82.44       87.93      2.94 o 
  -2   3  16       13.23       14.87      1.71 o 
  -1   3  16      136.71      144.83      3.61 o 
   0   3  16        4.52        4.76      1.71 o 
   1   3  16        7.40        9.53      2.04 o 
   2   3  16       76.30       69.48      3.40 o 
   3   3  16      166.85      155.88      8.24 o 
   4   3  16       34.81       31.69      7.34 o 
 -13   4  16        5.79       11.42      7.63 o 
 -12   4  16        3.07        6.00      3.63 o 
 -11   4  16        4.86        5.19      2.49 o 
 -10   4  16      101.65       98.51      3.86 o 
  -9   4  16       19.42       20.99      2.73 o 
  -8   4  16       69.23       65.45      3.35 o 
  -7   4  16       42.79       42.44      2.48 o 
  -6   4  16       89.76       98.34      3.50 o 
  -5   4  16       10.48       15.20      2.11 o 
  -4   4  16       13.41       13.54      1.75 o 
  -3   4  16        7.67        8.42      1.70 o 
  -2   4  16        5.60        4.56      1.69 o 
  -1   4  16      134.24      143.77      4.23 o 
   0   4  16      114.78      116.38      3.83 o 
   1   4  16       25.42       26.78      2.40 o 
   2   4  16       42.01       36.14      2.72 o 
   3   4  16        3.79       -2.45      5.59 o 
 -12   5  16       16.29       21.85      6.99 o 
 -11   5  16       91.51      102.58      6.11 o 
 -10   5  16       14.64       15.00      2.49 o 
  -9   5  16       11.79       12.48      2.28 o 
  -8   5  16      407.03      409.94      7.37 o 
  -7   5  16        1.58       -2.62      2.62 o 
  -6   5  16        0.86       -0.59      1.92 o 
  -5   5  16        0.66        1.73      1.89 o 
  -4   5  16       35.86       36.02      2.44 o 
  -3   5  16       44.92       45.20      2.39 o 
  -2   5  16       78.05       79.14      3.73 o 
  -1   5  16       88.73       89.49      3.69 o 
   0   5  16      190.04      184.13      4.66 o 
   1   5  16       47.22       37.56      3.52 o 
   2   5  16      157.71      129.51     12.53 o 
 -10   6  16       61.36       55.17      6.47 o 
  -9   6  16        8.13        6.74      2.71 o 
  -8   6  16       63.88       60.04      3.38 o 
  -7   6  16        1.09        5.65      2.25 o 
  -6   6  16       19.88       20.33      2.42 o 
  -5   6  16        8.63        8.21      2.41 o 
  -4   6  16       22.15       18.72      2.44 o 
  -3   6  16      695.03      682.92     10.88 o 
  -2   6  16        0.00        0.86      2.34 o 
  -1   6  16        5.60        7.55      2.58 o 
 -11   0  17       31.95       27.29      3.65 o 
  -9   0  17      322.97      321.82     11.10 o 
  -7   0  17      180.62      181.84      6.18 o 
  -5   0  17      127.01      124.42      5.35 o 
  -3   0  17       22.80       25.76      2.95 o 
  -1   0  17      190.26      204.64      6.84 o 
   1   0  17       64.68       72.30     12.73 o 
 -12   1  17      104.96       97.76      6.30 o 
 -11   1  17      189.84      182.27      4.76 o 
 -10   1  17      116.88      113.20      3.89 o 
  -9   1  17      100.18      100.39      4.20 o 
  -8   1  17      129.29      128.61      3.89 o 
  -7   1  17       45.28       46.37      2.66 o 
  -6   1  17      117.06      126.89      3.76 o 
  -5   1  17        4.69        6.33      2.06 o 
  -4   1  17        5.20        3.99      1.87 o 
  -3   1  17       15.87       15.67      1.95 o 
  -2   1  17       43.84       42.09      2.36 o 
  -1   1  17       39.68       42.90      2.67 o 
   0   1  17        5.62        7.33      2.17 o 
   1   1  17       69.76       73.15      3.95 o 
   2   1  17       26.49       22.33      4.73 o 
 -12   2  17       12.40        9.59      3.83 o 
 -11   2  17       17.70       17.66      2.97 o 
 -10   2  17       17.22       19.33      2.78 o 
  -9   2  17      233.48      231.53      5.14 o 
  -8   2  17       38.48       43.48      2.76 o 
  -7   2  17       14.56       15.85      2.02 o 
  -6   2  17       98.54       89.83      4.84 o 
  -5   2  17       38.73       44.06      2.68 o 
  -4   2  17      114.17      119.40      3.48 o 
  -3   2  17       49.73       52.33      2.70 o 
  -2   2  17       94.20       91.28      3.52 o 
  -1   2  17       44.03       40.39      2.37 o 
   0   2  17      127.75      120.44      3.93 o 
   1   2  17       71.59       67.67      3.84 o 
   2   2  17        2.53        2.51      6.00 o 
 -12   3  17       32.15       27.91      5.88 o 
 -11   3  17       67.47       60.90      4.88 o 
 -10   3  17        7.16        8.72      2.61 o 
  -9   3  17       22.44       16.47      2.72 o 
  -8   3  17      458.00      456.57      7.86 o 
  -7   3  17       18.69       16.74      2.05 o 
  -6   3  17       50.85       50.86      2.54 o 
  -5   3  17        0.57        2.45      1.78 o 
  -4   3  17       41.35       44.41      3.11 o 
  -3   3  17        6.56        9.09      1.91 o 
  -2   3  17      187.05      197.69      4.47 o 
  -1   3  17      185.82      187.15      4.45 o 
   0   3  17       12.14       12.67      2.28 o 
   1   3  17       54.33       48.09      4.48 o 
 -11   4  17        0.57        6.47      5.36 o 
 -10   4  17      104.07       96.48      4.90 o 
  -9   4  17        2.44        1.00      2.32 o 
  -8   4  17      179.81      186.91      4.93 o 
  -7   4  17       42.33       46.41      3.18 o 
  -6   4  17        0.05       -0.69      2.23 o 
  -5   4  17       27.12       33.31      2.63 o 
  -4   4  17       38.75       42.38      2.49 o 
  -3   4  17      190.07      189.51      4.39 o 
  -2   4  17        3.99        3.51      2.06 o 
  -1   4  17      543.00      509.81     27.66 o 
   0   4  17      144.99      155.03      7.56 o 
  -9   5  17        0.13        0.19      3.36 o 
  -8   5  17        0.00       -2.80      3.31 o 
  -7   5  17      143.67      120.92      7.24 o 
  -6   5  17      408.52      379.06     13.02 o 
  -5   5  17       15.32       19.22      2.60 o 
  -4   5  17      159.12      135.52      5.08 o 
  -3   5  17       76.01       69.39      7.92 o 
  -2   5  17       26.65        8.80      5.07 o 
   0   5  17       11.43        9.38      8.86 o 
 -10   0  18       24.26       24.38      3.90 o 
  -8   0  18      178.56      168.99      6.69 o 
  -6   0  18       56.18       54.36      4.42 o 
  -4   0  18        1.12        2.64      2.99 o 
  -2   0  18        0.03        0.62      3.29 o 
 -10   1  18      321.21      287.31      6.35 o 
  -9   1  18       25.91       23.95      2.58 o 
  -8   1  18        0.08        4.46      2.27 o 
  -7   1  18       21.64       25.99      4.25 o 
  -6   1  18       18.47       19.19      2.38 o 
  -5   1  18       63.53       68.14      3.73 o 
  -4   1  18       34.46       36.09      2.65 o 
  -3   1  18       90.60       80.24      4.04 o 
  -2   1  18      149.77       98.03      7.48 o 
  -9   2  18       42.07       34.29      3.84 o 
  -8   2  18       22.57       21.29      2.52 o 
  -7   2  18        4.33        4.44      2.33 o 
  -6   2  18        8.83       12.29      2.41 o 
  -5   2  18      109.99      105.57      5.58 o 
  -4   2  18       11.08        9.84      2.35 o 
  -3   2  18       44.09       21.00      4.20 o 
  -2   2  18       28.40       23.07      5.36 o 
  -7   3  18       22.37        9.09      4.78 o 
  -6   3  18       17.16       17.42      5.13 o 
  -5   3  18        1.16        3.79      4.49 o 
  -4   3  18       69.42       62.80      7.81 o 
  -3   3  18       33.86       23.19      5.48 o 
  -2   3  18       39.19       43.85      9.38 o 
  -1   3  18        0.86       -5.65      5.65 o 
  -7   4  18       87.80       95.43      8.74 o 
  -6   4  18        0.95        1.57      5.30 o 
  -5   4  18        0.63        0.70      5.88 o 
  -4   4  18       43.32       31.11      6.41 o 
  -3   4  18       34.52       31.83      4.91 o 
                                                 
